# Supplementary material for: Structure and antigenicity of divergent Henipavirus fusion glycoproteins
Source: Nat Commun. 2023 Jun 16;14:3577. doi: 10.1038/s41467-023-39278-8 (PMC10275869; doi:10.1038/s41467-023-39278-8)
Supplement: Supplementary file 4 — Source Data [file 41467_2023_39278_MOESM4_ESM.xlsx]

## Sheet: Fig 1
							mL	Relative mAU
							-0.029726	0
							-0.028895	0
							-0.028063	0
							-0.027231	0
							-0.026399	0
							-0.025567	0
							-0.024735	0
							-0.023904	0
							-0.023072	0
							-0.02224	0
							-0.021408	0
							-0.020576	0
							-0.019744	0
							-0.018912	0
							-0.018081	0
							-0.017249	0.00327761
							-0.016417	0.00948962
							-0.015585	0.00219651
							-0.014753	0
							-0.013921	0
							-0.013089	0
							-0.012258	0
							-0.011426	0
							-0.010594	0
							-0.009762	0
							-0.00893	0
							-0.008098	0
							-0.007266	0
							-0.006435	0
							-0.005603	0
							-0.004771	0
							-0.003939	0
							-0.003107	0
							-0.002275	0
							-0.001444	0
							-0.000612	0
							0.00022	0
							0.001052	0
							0.001884	0
							0.002716	0
							0.003548	0
							0.004379	0
							0.005211	0
							0.006043	0.0157359
							0.006875	0.0344578
							0.007707	0.0616396
							0.008539	0.073892
							0.009371	0.0795377
							0.010202	0.0893877
							0.011034	0.0827295
							0.011866	0.0707345
							0.012698	0.0675599
							0.01353	0.0615538
							0.014362	0.0569549
							0.015193	0.0418538
							0.016025	0.0201633
							0.016857	0.0164395
							0.017689	0.0204379
							0.018521	0.0214332
							0.019353	0.0211071
							0.020185	0.0221024
							0.021016	0.023235
							0.021848	0.0351957
							0.02268	0.0460238
							0.023512	0.0545868
							0.024344	0.0653462
							0.025176	0.0671995
							0.026008	0.0733601
							0.026839	0.0773584
							0.027671	0.0693102
							0.028503	0.067783
							0.029335	0.0786797
							0.030167	0.0957199
							0.030999	0.107869
							0.03183	0.106737
							0.032662	0.101503
							0.033494	0.102687
							0.034326	0.111284
							0.035158	0.111164
							0.03599	0.108041
							0.036822	0.0995981
							0.037653	0.0948275
							0.038485	0.0971956
							0.039317	0.0994951
							0.040149	0.099804
							0.040981	0.0862989
							0.041813	0.0785939
							0.042645	0.0711635
							0.043476	0.0660155
							0.044308	0.0645054
							0.04514	0.0547583
							0.045972	0.0569034
							0.046804	0.0570578
							0.047636	0.0386792
							0.048468	0.0236468
							0.049299	0.00887185
							0.050131	0
							0.050963	0
							0.051795	0
							0.052627	0
							0.053459	0
							0.05429	0
							0.055122	0
							0.055954	0
							0.056786	0
							0.057618	0
							0.05845	0
							0.059282	0
							0.060113	0.00799668
							0.060945	0.00784223
							0.061777	0.00967838
							0.062609	0.00717298
							0.063441	0.0113772
							0.064273	0.00180183
							0.065105	0
							0.065936	0
							0.066768	0
							0.0676	0
							0.068432	0
							0.069264	0
							0.070096	0
							0.070927	0
							0.071759	0
							0.072591	0
							0.073423	0
							0.074255	0
							0.075087	0
							0.075919	0
							0.07675	0
							0.077582	0
							0.078414	0
							0.079246	0
							0.080078	0
							0.08091	0
							0.081742	0
							0.082573	0
							0.083405	0
							0.084237	0
							0.085069	0
							0.085901	0
							0.086733	0
							0.087564	0
							0.088396	0
							0.089228	0.0122181
							0.09006	0.0474481
							0.090892	0.067783
							0.091724	0.101108
							0.092556	0.12817
							0.093387	0.149466
							0.094219	0.163863
							0.095051	0.171654
							0.095883	0.192349
							0.096715	0.218501
							0.097547	0.260012
							0.098379	0.283024
							0.09921	0.300304
							0.100042	0.312368
							0.100874	0.328636
							0.101706	0.353776
							0.102538	0.389692
							0.10337	0.427874
							0.104202	0.471718
							0.105033	0.514413
							0.105865	0.552869
							0.106697	0.586932
							0.107529	0.644831
							0.108361	0.69765
							0.109193	0.738423
							0.110024	0.768607
							0.110856	0.811663
							0.111688	0.851886
							0.11252	0.879463
							0.113352	0.906971
							0.114184	0.949459
							0.115016	0.985461
							0.115847	1.01508
							0.116679	1.05534
							0.117511	1.09566
							0.118343	1.12566
							0.119175	1.15612
							0.120007	1.19878
							0.120839	1.24299
							0.12167	1.28899
							0.122502	1.34111
							0.123334	1.37673
							0.124166	1.42646
							0.124998	1.47839
							0.12583	1.51141
							0.126661	1.54344
							0.127493	1.56937
							0.128325	1.59807
							0.129157	1.64366
							0.129989	1.68128
							0.130821	1.71879
							0.131653	1.74547
							0.132484	1.78836
							0.133316	1.82141
							0.134148	1.85199
							0.13498	1.88809
							0.135812	1.92339
							0.136644	1.9579
							0.137476	1.99548
							0.138307	2.04964
							0.139139	2.07198
							0.139971	2.09959
							0.140803	2.14754
							0.141635	2.18872
							0.142467	2.23359
							0.143298	2.27761
							0.14413	2.31509
							0.144962	2.32736
							0.145794	2.34445
							0.146626	2.36564
							0.147458	2.38946
							0.14829	2.43907
							0.149121	2.45453
							0.149953	2.48007
							0.150785	2.50342
							0.151617	2.52376
							0.152449	2.55123
							0.153281	2.57126
							0.154113	2.58521
							0.154944	2.62306
							0.155776	2.66195
							0.156608	2.67279
							0.15744	2.70282
							0.158272	2.73682
							0.159104	2.7818
							0.159936	2.83482
							0.160767	2.90039
							0.161599	2.9482
							0.162431	2.96869
							0.163263	2.98693
							0.164095	3.00771
							0.164927	3.0466
							0.165758	3.06031
							0.16659	3.10415
							0.167422	3.13758
							0.168254	3.17583
							0.169086	3.23659
							0.169918	3.29841
							0.17075	3.33528
							0.171581	3.38594
							0.172413	3.43502
							0.173245	3.50102
							0.174077	3.56393
							0.174909	3.63133
							0.175741	3.69009
							0.176573	3.74912
							0.177404	3.81471
							0.178236	3.89023
							0.179068	3.94624
							0.1799	3.99357
							0.180732	4.07058
							0.181564	4.1697
							0.182395	4.25337
							0.183227	4.34561
							0.184059	4.43924
							0.184891	4.52015
							0.185723	4.59852
							0.186555	4.69461
							0.187387	4.80296
							0.188218	4.91396
							0.18905	5.03219
							0.189882	5.12009
							0.190714	5.23561
							0.191546	5.33112
							0.192378	5.44109
							0.19321	5.58065
							0.194041	5.70954
							0.194873	5.85837
							0.195705	6.02483
							0.196537	6.17546
							0.197369	6.31392
							0.198201	6.46922
							0.199033	6.61982
							0.199864	6.78401
							0.200696	6.94763
							0.201528	7.11879
							0.20236	7.27311
							0.203192	7.45282
							0.204024	7.64729
							0.204855	7.84107
							0.205687	8.05734
							0.206519	8.26508
							0.207351	8.52029
							0.208183	8.72647
							0.209015	8.95753
							0.209847	9.20385
							0.210678	9.44033
							0.21151	9.66709
							0.212342	9.90634
							0.213174	10.1305
							0.214006	10.3534
							0.214838	10.5817
							0.21567	10.8168
							0.216501	11.04
							0.217333	11.2763
							0.218165	11.5173
							0.218997	11.7578
							0.219829	12.0019
							0.220661	12.257
							0.221492	12.4986
							0.222324	12.7452
							0.223156	12.9729
							0.223988	13.2036
							0.22482	13.4421
							0.225652	13.6817
							0.226484	13.9111
							0.227315	14.1646
							0.228147	14.4158
							0.228979	14.6497
							0.229811	14.8698
							0.230643	15.114
							0.231475	15.377
							0.232307	15.6243
							0.233138	15.8626
							0.23397	16.0988
							0.234802	16.3493
							0.235634	16.6026
							0.236466	16.8573
							0.237298	17.1368
							0.238129	17.4018
							0.238961	17.6789
							0.239793	17.9691
							0.240625	18.2863
							0.241457	18.6098
							0.242289	18.9457
							0.243121	19.3004
							0.243952	19.6449
							0.244784	19.9896
							0.245616	20.3356
							0.246448	20.7223
							0.24728	21.0938
							0.248112	21.4762
							0.248944	21.8427
							0.249775	22.2292
							0.250607	22.6454
							0.251439	23.0409
							0.252271	23.4232
							0.253103	23.8189
							0.253935	24.2361
							0.254766	24.6668
							0.255598	25.1006
							0.25643	25.5192
							0.257262	25.9344
							0.258094	26.3661
							0.258926	26.7869
							0.259758	27.2167
							0.260589	27.6469
							0.261421	28.049
							0.262253	28.4693
							0.263085	28.8875
							0.263917	29.2925
							0.264749	29.7093
							0.265581	30.1302
							0.266412	30.559
							0.267244	30.9567
							0.268076	31.3638
							0.268908	31.7665
							0.26974	32.1636
							0.270572	32.5584
							0.271403	32.9792
							0.272235	33.3814
							0.273067	33.7727
							0.273899	34.1737
							0.274731	34.5581
							0.275563	34.9268
							0.276395	35.2922
							0.277226	35.6605
							0.278058	36.0129
							0.27889	36.3617
							0.279722	36.7003
							0.280554	37.0362
							0.281386	37.3551
							0.282218	37.6523
							0.283049	37.9248
							0.283881	38.1995
							0.284713	38.4267
							0.285545	38.6703
							0.286377	38.878
							0.287209	39.0855
							0.288041	39.2876
							0.288872	39.4823
							0.289704	39.6578
							0.290536	39.8287
							0.291368	39.9832
							0.2922	40.1216
							0.293032	40.2706
							0.293863	40.4125
							0.294695	40.539
							0.295527	40.6513
							0.296359	40.7435
							0.297191	40.8484
							0.298023	40.9597
							0.298855	41.0769
							0.299686	41.1919
							0.300518	41.3149
							0.30135	41.4168
							0.302182	41.4957
							0.303014	41.5774
							0.303846	41.6689
							0.304678	41.7895
							0.305509	41.901
							0.306341	41.983
							0.307173	42.0571
							0.308005	42.1269
							0.308837	42.2478
							0.309669	42.3622
							0.3105	42.4449
							0.311332	42.5185
							0.312164	42.5941
							0.312996	42.6593
							0.313828	42.7335
							0.31466	42.8165
							0.315492	42.8848
							0.316323	42.9417
							0.317155	43.0013
							0.317987	43.0597
							0.318819	43.1205
							0.319651	43.1693
							0.320483	43.2212
							0.321315	43.288
							0.322146	43.3468
							0.322978	43.3964
							0.32381	43.4407
							0.324642	43.4674
							0.325474	43.4717
							0.326306	43.5051
							0.327138	43.5339
							0.327969	43.5612
							0.328801	43.5611
							0.329633	43.5527
							0.330465	43.5458
							0.331297	43.5451
							0.332129	43.5282
							0.33296	43.5187
							0.333792	43.4884
							0.334624	43.4448
							0.335456	43.404
							0.336288	43.3676
							0.33712	43.3326
							0.337952	43.3102
							0.338783	43.2587
							0.339615	43.2005
							0.340447	43.1303
							0.341279	43.0357
							0.342111	42.9208
							0.342943	42.8085
							0.343774	42.718
							0.344606	42.6326
							0.345438	42.5275
							0.34627	42.3852
							0.347102	42.2478
							0.347934	42.1269
							0.348766	42.0099
							0.349597	41.8856
							0.350429	41.7295
							0.351261	41.5782
							0.352093	41.446
							0.352925	41.3147
							0.353757	41.1796
							0.354589	41.038
							0.35542	40.8779
							0.356252	40.709
							0.357084	40.5394
							0.357916	40.3706
							0.358748	40.208
							0.35958	40.0512
							0.360412	39.8901
							0.361243	39.7273
							0.362075	39.5385
							0.362907	39.3445
							0.363739	39.1496
							0.364571	38.9828
							0.365403	38.8291
							0.366234	38.687
							0.367066	38.5267
							0.367898	38.3274
							0.36873	38.1291
							0.369562	37.9298
							0.370394	37.7469
							0.371226	37.5637
							0.372057	37.3872
							0.372889	37.2099
							0.373721	37.0312
							0.374553	36.8653
							0.375385	36.6859
							0.376217	36.5033
							0.377049	36.3281
							0.37788	36.1568
							0.378712	35.9635
							0.379544	35.7556
							0.380376	35.5616
							0.381208	35.376
							0.38204	35.1831
							0.382872	35.0117
							0.383703	34.8398
							0.384535	34.6757
							0.385367	34.487
							0.386199	34.3174
							0.387031	34.152
							0.387863	33.9882
							0.388694	33.8131
							0.389526	33.6535
							0.390358	33.497
							0.39119	33.3351
							0.392022	33.1644
							0.392854	32.9884
							0.393686	32.8249
							0.394517	32.6752
							0.395349	32.5205
							0.396181	32.3602
							0.397013	32.2003
							0.397845	32.0305
							0.398677	31.8628
							0.399509	31.7147
							0.40034	31.5708
							0.401172	31.4107
							0.402004	31.2484
							0.402836	31.0882
							0.403668	30.9456
							0.4045	30.8126
							0.405331	30.6599
							0.406163	30.485
							0.406995	30.2943
							0.407827	30.1051
							0.408659	29.9288
							0.409491	29.7821
							0.410323	29.6427
							0.411154	29.5009
							0.411986	29.3671
							0.412818	29.232
							0.41365	29.0829
							0.414482	28.927
							0.415314	28.7854
							0.416146	28.6497
							0.416977	28.5099
							0.417809	28.3738
							0.418641	28.2417
							0.419473	28.1006
							0.420305	27.9682
							0.421137	27.8486
							0.421968	27.7208
							0.4228	27.5779
							0.423632	27.4526
							0.424464	27.3319
							0.425296	27.2066
							0.426128	27.0718
							0.42696	26.9458
							0.427791	26.8157
							0.428623	26.6856
							0.429455	26.5659
							0.430287	26.4426
							0.431119	26.315
							0.431951	26.1824
							0.432783	26.0557
							0.433614	25.9354
							0.434446	25.8314
							0.435278	25.7374
							0.43611	25.6146
							0.436942	25.4795
							0.437774	25.3526
							0.438605	25.2346
							0.439437	25.1207
							0.440269	25.0083
							0.441101	24.8794
							0.441933	24.7543
							0.442765	24.6431
							0.443597	24.5407
							0.444428	24.437
							0.44526	24.3172
							0.446092	24.1952
							0.446924	24.098
							0.447756	24.0049
							0.448588	23.9012
							0.44942	23.7967
							0.450251	23.687
							0.451083	23.5771
							0.451915	23.4529
							0.452747	23.3358
							0.453579	23.224
							0.454411	23.1127
							0.455243	23.0099
							0.456074	22.9127
							0.456906	22.8038
							0.457738	22.6821
							0.45857	22.5646
							0.459402	22.4639
							0.460234	22.3526
							0.461065	22.2511
							0.461897	22.1571
							0.462729	22.0641
							0.463561	21.9725
							0.464393	21.8753
							0.465225	21.7769
							0.466057	21.6761
							0.466888	21.5838
							0.46772	21.4944
							0.468552	21.4034
							0.469384	21.3115
							0.470216	21.2259
							0.471048	21.1226
							0.47188	21.0129
							0.472711	20.905
							0.473543	20.8129
							0.474375	20.7138
							0.475207	20.6083
							0.476039	20.4996
							0.476871	20.3919
							0.477702	20.3076
							0.478534	20.2243
							0.479366	20.1315
							0.480198	20.0333
							0.48103	19.9288
							0.481862	19.8328
							0.482694	19.7602
							0.483525	19.69
							0.484357	19.595
							0.485189	19.4843
							0.486021	19.3953
							0.486853	19.3168
							0.487685	19.2318
							0.488517	19.1419
							0.489348	19.06
							0.49018	18.9783
							0.491012	18.8888
							0.491844	18.8217
							0.492676	18.7601
							0.493508	18.6957
							0.494339	18.6316
							0.495171	18.5632
							0.496003	18.4827
							0.496835	18.3944
							0.497667	18.3114
							0.498499	18.2251
							0.499331	18.1426
							0.500162	18.0719
							0.500994	18.0079
							0.501826	17.9486
							0.502658	17.8884
							0.50349	17.8139
							0.504322	17.7497
							0.505154	17.695
							0.505985	17.6572
							0.506817	17.6074
							0.507649	17.5423
							0.508481	17.4631
							0.509313	17.375
							0.510145	17.2937
							0.510977	17.2443
							0.511808	17.1698
							0.51264	17.103
							0.513472	17.0364
							0.514304	16.9839
							0.515136	16.92
							0.515968	16.8662
							0.5168	16.8204
							0.517631	16.776
							0.518463	16.728
							0.519295	16.6656
							0.520127	16.6184
							0.520959	16.5698
							0.521791	16.5219
							0.522622	16.4794
							0.523454	16.4286
							0.524286	16.3609
							0.525118	16.294
							0.52595	16.2311
							0.526782	16.1842
							0.527614	16.1207
							0.528445	16.0485
							0.529277	15.9875
							0.530109	15.9328
							0.530941	15.8841
							0.531773	15.8287
							0.532605	15.7797
							0.533437	15.7243
							0.534268	15.6582
							0.5351	15.598
							0.535932	15.5324
							0.536764	15.4589
							0.537596	15.3953
							0.538428	15.3526
							0.539259	15.2975
							0.540091	15.2486
							0.540923	15.2055
							0.541755	15.1537
							0.542587	15.094
							0.543419	15.0364
							0.544251	14.9791
							0.545082	14.9217
							0.545914	14.8582
							0.546746	14.7841
							0.547578	14.7089
							0.54841	14.6415
							0.549242	14.5831
							0.550074	14.5366
							0.550905	14.5113
							0.551737	14.4777
							0.552569	14.4229
							0.553401	14.3897
							0.554233	14.3604
							0.555065	14.3297
							0.555896	14.2931
							0.556728	14.2603
							0.55756	14.2196
							0.558392	14.1771
							0.559224	14.1303
							0.560056	14.0868
							0.560888	14.0459
							0.561719	13.9939
							0.562551	13.9292
							0.563383	13.8915
							0.564215	13.8542
							0.565047	13.8247
							0.565879	13.7882
							0.566711	13.7425
							0.567542	13.7082
							0.568374	13.6903
							0.569206	13.6752
							0.570038	13.6408
							0.57087	13.6021
							0.571702	13.5721
							0.572533	13.5362
							0.573365	13.4978
							0.574197	13.4673
							0.575029	13.4311
							0.575861	13.3889
							0.576693	13.3523
							0.577525	13.3346
							0.578356	13.3197
							0.579188	13.3138
							0.58002	13.2917
							0.580852	13.264
							0.581684	13.229
							0.582516	13.1961
							0.583348	13.1758
							0.584179	13.1519
							0.585011	13.1311
							0.585843	13.0888
							0.586675	13.0622
							0.587507	13.0242
							0.588339	12.9996
							0.589171	12.9642
							0.590002	12.933
							0.590834	12.9091
							0.591666	12.8854
							0.592498	12.8629
							0.59333	12.8266
							0.594162	12.8002
							0.594993	12.7588
							0.595825	12.7196
							0.596657	12.6855
							0.597489	12.6444
							0.598321	12.6008
							0.599153	12.5684
							0.599985	12.5424
							0.600816	12.5137
							0.601648	12.4673
							0.60248	12.4157
							0.603312	12.3857
							0.604144	12.3638
							0.604976	12.3263
							0.605808	12.295
							0.606639	12.2672
							0.607471	12.2331
							0.608303	12.2063
							0.609135	12.174
							0.609967	12.1198
							0.610799	12.0681
							0.61163	12.054
							0.612462	12.0304
							0.613294	11.9944
							0.614126	11.9637
							0.614958	11.9481
							0.61579	11.907
							0.616622	11.8745
							0.617453	11.8495
							0.618285	11.8162
							0.619117	11.7791
							0.619949	11.7419
							0.620781	11.6943
							0.621613	11.6488
							0.622445	11.6047
							0.623276	11.5896
							0.624108	11.5605
							0.62494	11.5292
							0.625772	11.4819
							0.626604	11.4279
							0.627436	11.4
							0.628267	11.3633
							0.629099	11.3405
							0.629931	11.2982
							0.630763	11.2705
							0.631595	11.2417
							0.632427	11.2114
							0.633259	11.173
							0.63409	11.1291
							0.634922	11.0877
							0.635754	11.0488
							0.636586	11.0119
							0.637418	10.9768
							0.63825	10.9628
							0.639082	10.948
							0.639913	10.923
							0.640745	10.8994
							0.641577	10.8662
							0.642409	10.8382
							0.643241	10.8233
							0.644073	10.8127
							0.644904	10.7923
							0.645736	10.7732
							0.646568	10.7425
							0.6474	10.7035
							0.648232	10.6762
							0.649064	10.6641
							0.649896	10.6508
							0.650727	10.6179
							0.651559	10.6011
							0.652391	10.5658
							0.653223	10.5264
							0.654055	10.5037
							0.654887	10.4826
							0.655719	10.4426
							0.65655	10.4037
							0.657382	10.3772
							0.658214	10.3418
							0.659046	10.3278
							0.659878	10.3246
							0.66071	10.3202
							0.661542	10.3116
							0.662373	10.296
							0.663205	10.2601
							0.664037	10.2492
							0.664869	10.2177
							0.665701	10.1855
							0.666533	10.1627
							0.667364	10.1476
							0.668196	10.1449
							0.669028	10.1412
							0.66986	10.1198
							0.670692	10.0976
							0.671524	10.0711
							0.672356	10.0581
							0.673187	10.0306
							0.674019	10.0045
							0.674851	9.99627
							0.675683	9.98484
							0.676515	9.98073
							0.677347	9.96998
							0.678179	9.96662
							0.67901	9.96176
							0.679842	9.93211
							0.680674	9.90532
							0.681506	9.8803
							0.682338	9.85029
							0.68317	9.84561
							0.684002	9.83087
							0.684833	9.8136
							0.685665	9.78252
							0.686497	9.75948
							0.687329	9.74168
							0.688161	9.73267
							0.688993	9.73478
							0.689824	9.70367
							0.690656	9.67074
							0.691488	9.64385
							0.69232	9.65106
							0.693152	9.62242
							0.693984	9.6068
							0.694816	9.58793
							0.695647	9.5544
							0.696479	9.52979
							0.697311	9.52256
							0.698143	9.51812
							0.698975	9.49873
							0.699807	9.49698
							0.700639	9.47911
							0.70147	9.45056
							0.702302	9.41442
							0.703134	9.38738
							0.703966	9.36786
							0.704798	9.36895
							0.70563	9.33835
							0.706461	9.32213
							0.707293	9.32328
							0.708125	9.29768
							0.708957	9.28682
							0.709789	9.25418
							0.710621	9.22686
							0.711453	9.21092
							0.712284	9.20301
							0.713116	9.18926
							0.713948	9.16793
							0.71478	9.15654
							0.715612	9.13968
							0.716444	9.11125
							0.717276	9.09485
							0.718107	9.07235
							0.718939	9.06234
							0.719771	9.03978
							0.720603	9.02066
							0.721435	9.0128
							0.722267	9.00225
							0.723098	8.99942
							0.72393	8.99377
							0.724762	8.9588
							0.725594	8.92734
							0.726426	8.90723
							0.727258	8.89522
							0.72809	8.86272
							0.728921	8.83897
							0.729753	8.82049
							0.730585	8.79548
							0.731417	8.76961
							0.732249	8.75425
							0.733081	8.73342
							0.733913	8.71191
							0.734744	8.70224
							0.735576	8.68278
							0.736408	8.66203
							0.73724	8.64686
							0.738072	8.63116
							0.738904	8.6183
							0.739735	8.60142
							0.740567	8.58912
							0.741399	8.56892
							0.742231	8.54567
							0.743063	8.53334
							0.743895	8.52224
							0.744727	8.50736
							0.745558	8.47539
							0.74639	8.42997
							0.747222	8.41458
							0.748054	8.38678
							0.748886	8.36502
							0.749718	8.34288
							0.75055	8.33765
							0.751381	8.32248
							0.752213	8.30951
							0.753045	8.3028
							0.753877	8.26527
							0.754709	8.24564
							0.755541	8.22106
							0.756373	8.21171
							0.757204	8.19541
							0.758036	8.18271
							0.758868	8.17368
							0.7597	8.16498
							0.760532	8.13281
							0.761364	8.10231
							0.762195	8.06538
							0.763027	8.03062
							0.763859	8.00201
							0.764691	7.97421
							0.765523	7.9396
							0.766355	7.91637
							0.767187	7.89509
							0.768018	7.86962
							0.76885	7.83645
							0.769682	7.81725
							0.770514	7.80554
							0.771346	7.79068
							0.772178	7.76959
							0.77301	7.75206
							0.773841	7.73479
							0.774673	7.71794
							0.775505	7.70075
							0.776337	7.68168
							0.777169	7.67806
							0.778001	7.68017
							0.778832	7.6818
							0.779664	7.67262
							0.780496	7.65488
							0.781328	7.63712
							0.78216	7.60317
							0.782992	7.58414
							0.783824	7.56798
							0.784655	7.55295
							0.785487	7.53379
							0.786319	7.51808
							0.787151	7.50824
							0.787983	7.51195
							0.788815	7.51693
							0.789647	7.51016
							0.790478	7.48391
							0.79131	7.46925
							0.792142	7.44992
							0.792974	7.43004
							0.793806	7.41165
							0.794638	7.38512
							0.79547	7.36607
							0.796301	7.36147
							0.797133	7.35327
							0.797965	7.33585
							0.798797	7.32142
							0.799629	7.30996
							0.800461	7.27855
							0.801292	7.24583
							0.802124	7.2333
							0.802956	7.22985
							0.803788	7.23244
							0.80462	7.2239
							0.805452	7.20296
							0.806284	7.19025
							0.807115	7.17024
							0.807947	7.17518
							0.808779	7.17195
							0.809611	7.17322
							0.810443	7.1746
							0.811275	7.18321
							0.812106	7.17228
							0.812938	7.15114
							0.81377	7.14656
							0.814602	7.13758
							0.815434	7.14419
							0.816266	7.14024
							0.817098	7.11364
							0.817929	7.09238
							0.818761	7.06444
							0.819593	7.03627
							0.820425	7.01542
							0.821257	7.00924
							0.822089	6.99615
							0.822921	6.97737
							0.823752	6.9771
							0.824584	6.97446
							0.825416	6.95057
							0.826248	6.92836
							0.82708	6.90436
							0.827912	6.87707
							0.828744	6.85591
							0.829575	6.84411
							0.830407	6.83187
							0.831239	6.83707
							0.832071	6.84586
							0.832903	6.83958
							0.833735	6.82317
							0.834566	6.81644
							0.835398	6.81202
							0.83623	6.80354
							0.837062	6.80802
							0.837894	6.80297
							0.838726	6.78363
							0.839558	6.76575
							0.840389	6.75879
							0.841221	6.76855
							0.842053	6.76285
							0.842885	6.75971
							0.843717	6.75213
							0.844549	6.74739
							0.845381	6.73735
							0.846212	6.72074
							0.847044	6.71547
							0.847876	6.70367
							0.848708	6.70271
							0.84954	6.68529
							0.850372	6.67412
							0.851204	6.65452
							0.852035	6.64246
							0.852867	6.61915
							0.853699	6.60107
							0.854531	6.59305
							0.855363	6.5826
							0.856195	6.57915
							0.857026	6.55156
							0.857858	6.5317
							0.85869	6.52482
							0.859522	6.5201
							0.860354	6.51588
							0.861186	6.49948
							0.862018	6.47942
							0.862849	6.45706
							0.863681	6.44197
							0.864513	6.42902
							0.865345	6.41253
							0.866177	6.40798
							0.867009	6.41738
							0.867841	6.41038
							0.868672	6.40664
							0.869504	6.39104
							0.870336	6.37888
							0.871168	6.36123
							0.872	6.35396
							0.872832	6.32173
							0.873663	6.31295
							0.874495	6.30876
							0.875327	6.29711
							0.876159	6.28063
							0.876991	6.26352
							0.877823	6.24787
							0.878655	6.23588
							0.879486	6.22119
							0.880318	6.20724
							0.88115	6.20027
							0.881982	6.19106
							0.882814	6.16856
							0.883646	6.15366
							0.884477	6.15063
							0.885309	6.13632
							0.886141	6.1316
							0.886973	6.13429
							0.887805	6.12981
							0.888637	6.12755
							0.889469	6.12631
							0.8903	6.10802
							0.891132	6.09021
							0.891964	6.08362
							0.892796	6.08465
							0.893628	6.0825
							0.89446	6.07596
							0.895292	6.06393
							0.896123	6.04291
							0.896955	6.02809
							0.897787	6.02476
							0.898619	6.02936
							0.899451	6.02469
							0.900283	6.01261
							0.901115	6.01135
							0.901946	6.01376
							0.902778	6.02402
							0.90361	6.03531
							0.904442	6.02659
							0.905274	6.01142
							0.906106	5.9995
							0.906937	5.99176
							0.907769	5.99075
							0.908601	5.97695
							0.909433	5.97
							0.910265	5.98007
							0.911097	5.98407
							0.911929	5.96947
							0.91276	5.95334
							0.913592	5.93681
							0.914424	5.92619
							0.915256	5.90587
							0.916088	5.88984
							0.91692	5.88269
							0.917752	5.87594
							0.918583	5.87315
							0.919415	5.8773
							0.920247	5.85844
							0.921079	5.84641
							0.921911	5.85324
							0.922743	5.86064
							0.923575	5.85993
							0.924406	5.84324
							0.925238	5.83061
							0.92607	5.81657
							0.926902	5.81387
							0.927734	5.79423
							0.928566	5.7742
							0.929397	5.77712
							0.930229	5.7801
							0.931061	5.77667
							0.931893	5.77712
							0.932725	5.77751
							0.933557	5.76164
							0.934389	5.73727
							0.93522	5.71752
							0.936052	5.71735
							0.936884	5.72521
							0.937716	5.72979
							0.938548	5.72613
							0.93938	5.71505
							0.940212	5.70165
							0.941043	5.6961
							0.941875	5.68713
							0.942707	5.67752
							0.943539	5.66199
							0.944371	5.63841
							0.945203	5.61912
							0.946034	5.61281
							0.946866	5.62094
							0.947698	5.6248
							0.94853	5.61571
							0.949362	5.59457
							0.950194	5.57809
							0.951026	5.57727
							0.951857	5.55994
							0.952689	5.54432
							0.953521	5.55083
							0.954353	5.56174
							0.955185	5.55095
							0.956017	5.54034
							0.956849	5.54237
							0.95768	5.5359
							0.958512	5.53083
							0.959344	5.52979
							0.960176	5.52328
							0.961008	5.50681
							0.96184	5.50607
							0.962672	5.51359
							0.963503	5.49759
							0.964335	5.4718
							0.965167	5.45248
							0.965999	5.44484
							0.966831	5.45157
							0.967663	5.4536
							0.968494	5.43976
							0.969326	5.43865
							0.970158	5.43352
							0.97099	5.41061
							0.971822	5.39537
							0.972654	5.38604
							0.973486	5.37984
							0.974317	5.37466
							0.975149	5.36438
							0.975981	5.35853
							0.976813	5.35822
							0.977645	5.34379
							0.978477	5.32392
							0.979309	5.31882
							0.98014	5.309
							0.980972	5.29183
							0.981804	5.28072
							0.982636	5.27437
							0.983468	5.26984
							0.9843	5.25603
							0.985131	5.22845
							0.985963	5.22555
							0.986795	5.22143
							0.987627	5.2075
							0.988459	5.19942
							0.989291	5.18648
							0.990123	5.19158
							0.990954	5.19645
							0.991786	5.20076
							0.992618	5.19137
							0.99345	5.17416
							0.994282	5.16654
							0.995114	5.15614
							0.995946	5.14514
							0.996777	5.13822
							0.997609	5.14778
							0.998441	5.1443
							0.999273	5.14638
							1.00011	5.13055
							1.00094	5.11525
							1.00177	5.10686
							1.0026	5.11065
							1.00343	5.11619
							1.00426	5.10675
							1.0051	5.10306
							1.00593	5.11029
							1.00676	5.11796
							1.00759	5.12522
							1.00842	5.11501
							1.00926	5.0934
							1.01009	5.09369
							1.01092	5.08077
							1.01175	5.0604
							1.01258	5.05716
							1.01341	5.05692
							1.01425	5.04999
							1.01508	5.04235
							1.01591	5.03401
							1.01674	5.0284
							1.01757	5.02589
							1.01841	5.0302
							1.01924	5.03106
							1.02007	5.03049
							1.0209	5.02893
							1.02173	5.03138
							1.02256	5.04278
							1.0234	5.05126
							1.02423	5.04424
							1.02506	5.03646
							1.02589	5.03243
							1.02672	5.0284
							1.02756	5.00424
							1.02839	4.97771
							1.02922	4.9728
							1.03005	4.96678
							1.03088	4.96171
							1.03171	4.96096
							1.03255	4.9606
							1.03338	4.95053
							1.03421	4.93608
							1.03504	4.93031
							1.03587	4.92767
							1.03671	4.93369
							1.03754	4.9351
							1.03837	4.93393
							1.0392	4.91706
							1.04003	4.90721
							1.04086	4.90028
							1.0417	4.90831
							1.04253	4.91499
							1.04336	4.91018
							1.04419	4.9063
							1.04503	4.88509
							1.04586	4.86287
							1.04669	4.85292
							1.04752	4.85034
							1.04835	4.8383
							1.04918	4.83416
							1.05002	4.83897
							1.05085	4.85851
							1.05168	4.86673
							1.05251	4.86658
							1.05334	4.87246
							1.05418	4.86188
							1.05501	4.85185
							1.05584	4.8452
							1.05667	4.8395
							1.0575	4.83179
							1.05833	4.81795
							1.05917	4.80822
							1.06	4.78575
							1.06083	4.76037
							1.06166	4.75711
							1.06249	4.74714
							1.06333	4.72612
							1.06416	4.70846
							1.06499	4.69207
							1.06582	4.68564
							1.06665	4.67208
							1.06749	4.66637
							1.06832	4.65794
							1.06915	4.66524
							1.06998	4.68257
							1.07081	4.69048
							1.07164	4.68161
							1.07248	4.67443
							1.07331	4.6715
							1.07414	4.66376
							1.07497	4.65151
							1.0758	4.64423
							1.07664	4.63776
							1.07747	4.6263
							1.0783	4.61679
							1.07913	4.60938
							1.07996	4.60274
							1.08079	4.59045
							1.08163	4.57822
							1.08246	4.57099
							1.08329	4.54817
							1.08412	4.54738
							1.08495	4.54989
							1.08579	4.53931
							1.08662	4.53264
							1.08745	4.54482
							1.08828	4.55766
							1.08911	4.56173
							1.08994	4.55577
							1.09078	4.52804
							1.09161	4.52082
							1.09244	4.49482
							1.09327	4.46228
							1.0941	4.45787
							1.09494	4.44248
							1.09577	4.45
							1.0966	4.45022
							1.09743	4.44296
							1.09826	4.44972
							1.09909	4.46134
							1.09993	4.47187
							1.10076	4.47673
							1.10159	4.48722
							1.10242	4.49307
							1.10325	4.49643
							1.10409	4.48349
							1.10492	4.49152
							1.10575	4.49856
							1.10658	4.49703
							1.10741	4.48143
							1.10824	4.4965
							1.10908	4.50517
							1.10991	4.50855
							1.11074	4.51824
							1.11157	4.50887
							1.11241	4.49533
							1.11324	4.49525
							1.11407	4.4937
							1.1149	4.48481
							1.11573	4.46831
							1.11656	4.46595
							1.1174	4.46542
							1.11823	4.46269
							1.11906	4.47955
							1.11989	4.47402
							1.12072	4.44718
							1.12156	4.44078
							1.12239	4.4426
							1.12322	4.45468
							1.12405	4.44371
							1.12488	4.46578
							1.12571	4.44934
							1.12655	4.43767
							1.12738	4.43659
							1.12821	4.44828
							1.12904	4.44253
							1.12987	4.42371
							1.13071	4.40068
							1.13154	4.39107
							1.13237	4.38897
							1.1332	4.38127
							1.13403	4.36972
							1.13487	4.37938
							1.1357	4.38892
							1.13653	4.38729
							1.13736	4.37132
							1.13819	4.3447
							1.13902	4.33205
							1.13986	4.322
							1.14069	4.31378
							1.14152	4.30657
							1.14235	4.30115
							1.14318	4.27549
							1.14402	4.27446
							1.14485	4.26147
							1.14568	4.26345
							1.14651	4.24792
							1.14734	4.24081
							1.14817	4.23384
							1.14901	4.25212
							1.14984	4.23407
							1.15067	4.21154
							1.1515	4.21279
							1.15233	4.20095
							1.15316	4.21317
							1.154	4.2062
							1.15483	4.19906
							1.15566	4.19177
							1.15649	4.1732
							1.15732	4.18132
							1.15816	4.17353
							1.15899	4.17533
							1.15982	4.17377
							1.16065	4.16628
							1.16148	4.16392
							1.16232	4.17308
							1.16315	4.17353
							1.16398	4.1934
							1.16481	4.1924
							1.16564	4.17687
							1.16647	4.15003
							1.16731	4.14614
							1.16814	4.1494
							1.16897	4.15582
							1.1698	4.14535
							1.17063	4.14065
							1.17147	4.1413
							1.1723	4.14018
							1.17313	4.13788
							1.17396	4.13735
							1.17479	4.12659
							1.17562	4.13905
							1.17646	4.129
							1.17729	4.11036
							1.17812	4.10066
							1.17895	4.10658
							1.17979	4.11856
							1.18062	4.1024
							1.18145	4.095
							1.18228	4.08251
							1.18311	4.07182
							1.18394	4.06801
							1.18478	4.08429
							1.18561	4.09619
							1.18644	4.10123
							1.18727	4.09522
							1.1881	4.09287
							1.18894	4.0835
							1.18977	4.08242
							1.1906	4.07111
							1.19143	4.08023
							1.19226	4.08112
							1.19309	4.08364
							1.19393	4.0718
							1.19476	4.07396
							1.19559	4.0718
							1.19642	4.07951
							1.19725	4.08143
							1.19809	4.09193
							1.19892	4.09123
							1.19975	4.09009
							1.20058	4.08596
							1.20141	4.08431
							1.20224	4.07118
							1.20308	4.06289
							1.20391	4.06166
							1.20474	4.07151
							1.20557	4.05936
							1.2064	4.03763
							1.20724	4.03667
							1.20807	4.04228
							1.2089	4.03612
							1.20973	4.02538
							1.21056	4.00718
							1.21139	4.0012
							1.21223	3.98713
							1.21306	3.97781
							1.21389	3.96934
							1.21472	3.97093
							1.21555	3.9681
							1.21639	3.9628
							1.21722	3.95513
							1.21805	3.95822
							1.21888	3.96398
							1.21971	3.97182
							1.22054	3.95187
							1.22138	3.92728
							1.22221	3.93402
							1.22304	3.9222
							1.22387	3.91645
							1.2247	3.91377
							1.22554	3.91134
							1.22637	3.89419
							1.2272	3.88446
							1.22803	3.87487
							1.22886	3.86914
							1.2297	3.86792
							1.23053	3.85915
							1.23136	3.84506
							1.23219	3.84436
							1.23302	3.82541
							1.23385	3.81704
							1.23469	3.80577
							1.23552	3.80338
							1.23635	3.78541
							1.23718	3.78371
							1.23801	3.75185
							1.23885	3.76235
							1.23968	3.74541
							1.24051	3.73869
							1.24134	3.73927
							1.24217	3.73946
							1.243	3.72911
							1.24384	3.72352
							1.24467	3.72494
							1.2455	3.73318
							1.24633	3.73249
							1.24716	3.72909
							1.248	3.72268
							1.24883	3.71919
							1.24966	3.72094
							1.25049	3.72904
							1.25132	3.73306
							1.25216	3.73204
							1.25299	3.73283
							1.25382	3.73551
							1.25465	3.74088
							1.25548	3.75645
							1.25632	3.76539
							1.25715	3.77513
							1.25798	3.7682
							1.25881	3.77347
							1.25964	3.77194
							1.26047	3.76774
							1.26131	3.76576
							1.26214	3.78263
							1.26297	3.81423
							1.2638	3.83003
							1.26463	3.83252
							1.26547	3.82203
							1.2663	3.82807
							1.26713	3.83684
							1.26796	3.83878
							1.26879	3.81785
							1.26962	3.80401
							1.27046	3.80746
							1.27129	3.81314
							1.27212	3.80997
							1.27295	3.80928
							1.27378	3.80187
							1.27462	3.80585
							1.27545	3.8069
							1.27628	3.80855
							1.27711	3.81179
							1.27794	3.79818
							1.27877	3.79077
							1.27961	3.79231
							1.28044	3.78042
							1.28127	3.779
							1.2821	3.77791
							1.28293	3.78418
							1.28377	3.77666
							1.2846	3.78584
							1.28543	3.785
							1.28626	3.77869
							1.28709	3.75784
							1.28792	3.7367
							1.28876	3.72211
							1.28959	3.73829
							1.29042	3.74392
							1.29125	3.7328
							1.29208	3.73992
							1.29292	3.72209
							1.29375	3.72546
							1.29458	3.72751
							1.29541	3.72515
							1.29624	3.70122
							1.29707	3.68053
							1.29791	3.67351
							1.29874	3.64142
							1.29957	3.65168
							1.3004	3.64074
							1.30123	3.62666
							1.30207	3.61233
							1.3029	3.6002
							1.30373	3.5937
							1.30456	3.58105
							1.30539	3.56691
							1.30623	3.55394
							1.30706	3.55437
							1.30789	3.56159
							1.30872	3.55385
							1.30955	3.54121
							1.31038	3.54213
							1.31122	3.5492
							1.31205	3.54519
							1.31288	3.53595
							1.31371	3.54248
							1.31454	3.55354
							1.31538	3.56008
							1.31621	3.56744
							1.31704	3.55948
							1.31787	3.54913
							1.3187	3.54395
							1.31953	3.54629
							1.32037	3.55426
							1.3212	3.56713
							1.32203	3.5769
							1.32286	3.57216
							1.3237	3.55813
							1.32453	3.53848
							1.32536	3.52514
							1.32619	3.51636
							1.32702	3.52046
							1.32785	3.52466
							1.32869	3.51833
							1.32952	3.51449
							1.33035	3.51625
							1.33118	3.49856
							1.33201	3.49177
							1.33285	3.49201
							1.33368	3.48571
							1.33451	3.49477
							1.33534	3.48713
							1.33617	3.46335
							1.337	3.45326
							1.33784	3.46223
							1.33867	3.46117
							1.3395	3.44986
							1.34033	3.46704
							1.34116	3.47656
							1.342	3.4737
							1.34283	3.47682
							1.34366	3.48538
							1.34449	3.48152
							1.34532	3.46469
							1.34615	3.45613
							1.34699	3.44815
							1.34782	3.45281
							1.34865	3.44972
							1.34948	3.43401
							1.35031	3.42913
							1.35115	3.44468
							1.35198	3.45014
							1.35281	3.44099
							1.35364	3.44645
							1.35447	3.45069
							1.3553	3.44768
							1.35614	3.43713
							1.35697	3.42519
							1.3578	3.41249
							1.35863	3.41276
							1.35946	3.42177
							1.3603	3.40966
							1.36113	3.40099
							1.36196	3.39759
							1.36279	3.39004
							1.36362	3.38362
							1.36445	3.38388
							1.36529	3.38716
							1.36612	3.38275
							1.36695	3.38958
							1.36778	3.39474
							1.36861	3.38771
							1.36945	3.37877
							1.37028	3.38179
							1.37111	3.38494
							1.37194	3.37715
							1.37277	3.38179
							1.37361	3.37702
							1.37444	3.36198
							1.37527	3.35752
							1.3761	3.35327
							1.37693	3.35334
							1.37776	3.35728
							1.3786	3.35896
							1.37943	3.35991
							1.38026	3.36241
							1.38109	3.36071
							1.38192	3.35747
							1.38276	3.35711
							1.38359	3.3545
							1.38442	3.34573
							1.38525	3.3312
							1.38608	3.33446
							1.38691	3.33885
							1.38775	3.33932
							1.38858	3.34367
							1.38941	3.34489
							1.39024	3.35412
							1.39108	3.36001
							1.39191	3.36353
							1.39274	3.35562
							1.39357	3.34814
							1.3944	3.35526
							1.39523	3.35739
							1.39607	3.35361
							1.3969	3.35011
							1.39773	3.3533
							1.39856	3.35057
							1.39939	3.34731
							1.40023	3.35219
							1.40106	3.35243
							1.40189	3.36792
							1.40272	3.3719
							1.40355	3.36512
							1.40438	3.36367
							1.40522	3.36282
							1.40605	3.35787
							1.40688	3.35984
							1.40771	3.37252
							1.40854	3.38
							1.40938	3.37755
							1.41021	3.37249
							1.41104	3.36989
							1.41187	3.36523
							1.4127	3.35586
							1.41353	3.34814
							1.41437	3.34349
							1.4152	3.34427
							1.41603	3.35157
							1.41686	3.35339
							1.41769	3.35483
							1.41853	3.3562
							1.41936	3.3555
							1.42019	3.36116
							1.42102	3.35711
							1.42185	3.35301
							1.42268	3.35478
							1.42352	3.35865
							1.42435	3.34002
							1.42518	3.32246
							1.42601	3.32205
							1.42684	3.33509
							1.42768	3.33372
							1.42851	3.3323
							1.42934	3.33705
							1.43017	3.33453
							1.431	3.33532
							1.43183	3.32593
							1.43267	3.31522
							1.4335	3.31272
							1.43433	3.30136
							1.43516	3.30223
							1.43599	3.304
							1.43683	3.29817
							1.43766	3.28795
							1.43849	3.28004
							1.43932	3.27191
							1.44015	3.26088
							1.44099	3.25645
							1.44182	3.25979
							1.44265	3.25468
							1.44348	3.24234
							1.44431	3.23913
							1.44514	3.24622
							1.44598	3.23927
							1.44681	3.2274
							1.44764	3.22208
							1.44847	3.21734
							1.4493	3.21082
							1.45014	3.19628
							1.45097	3.18353
							1.4518	3.17737
							1.45263	3.17784
							1.45346	3.18405
							1.45429	3.19253
							1.45513	3.19965
							1.45596	3.19555
							1.45679	3.19464
							1.45762	3.19833
							1.45845	3.19232
							1.45929	3.18405
							1.46012	3.17811
							1.46095	3.17808
							1.46178	3.18108
							1.46261	3.17928
							1.46345	3.17592
							1.46428	3.1668
							1.46511	3.14988
							1.46594	3.15127
							1.46677	3.15174
							1.46761	3.14698
							1.46844	3.13581
							1.46927	3.13065
							1.4701	3.1274
							1.47093	3.12316
							1.47176	3.13126
							1.4726	3.13739
							1.47343	3.14096
							1.47426	3.14283
							1.47509	3.12718
							1.47592	3.1222
							1.47676	3.11908
							1.47759	3.10444
							1.47842	3.08498
							1.47925	3.06959
							1.48008	3.06329
							1.48091	3.05693
							1.48175	3.05892
							1.48258	3.05023
							1.48341	3.04514
							1.48424	3.04831
							1.48507	3.05147
							1.48591	3.0451
							1.48674	3.04335
							1.48757	3.04222
							1.4884	3.0469
							1.48923	3.05821
							1.49006	3.05921
							1.4909	3.05075
							1.49173	3.04797
							1.49256	3.05319
							1.49339	3.05727
							1.49422	3.04902
							1.49506	3.05739
							1.49589	3.0443
							1.49672	3.06981
							1.49755	3.08238
							1.49838	3.08747
							1.49921	3.11241
							1.50005	3.13183
							1.50088	3.14286
							1.50171	3.13682
							1.50254	3.14274
							1.50337	3.13782
							1.50421	3.12514
							1.50504	3.12651
							1.50587	3.13995
							1.5067	3.14844
							1.50753	3.16859
							1.50837	3.17156
							1.5092	3.17322
							1.51003	3.17557
							1.51086	3.18412
							1.51169	3.19841
							1.51252	3.21822
							1.51336	3.22561
							1.51419	3.24262
							1.51502	3.24538
							1.51585	3.2363
							1.51668	3.23246
							1.51752	3.24425
							1.51835	3.24811
							1.51918	3.24541
							1.52001	3.24159
							1.52084	3.23292
							1.52168	3.228
							1.52251	3.23059
							1.52334	3.22848
							1.52417	3.23227
							1.525	3.23819
							1.52583	3.24262
							1.52667	3.25427
							1.5275	3.26076
							1.52833	3.25466
							1.52916	3.2488
							1.52999	3.24569
							1.53083	3.2449
							1.53166	3.23733
							1.53249	3.21902
							1.53332	3.20632
							1.53415	3.20907
							1.53499	3.21586
							1.53582	3.20492
							1.53665	3.19071
							1.53748	3.1848
							1.53831	3.18256
							1.53914	3.17758
							1.53998	3.17032
							1.54081	3.15532
							1.54164	3.13767
							1.54247	3.12927
							1.5433	3.13279
							1.54414	3.12991
							1.54497	3.13638
							1.5458	3.14961
							1.54663	3.14317
							1.54746	3.11815
							1.54829	3.10096
							1.54913	3.08987
							1.54996	3.08713
							1.55079	3.08167
							1.55162	3.07982
							1.55245	3.07678
							1.55329	3.06642
							1.55412	3.05264
							1.55495	3.03376
							1.55578	3.02164
							1.55661	3.0225
							1.55744	3.01427
							1.55828	3.00555
							1.55911	3.00174
							1.55994	2.99707
							1.56077	2.98396
							1.5616	2.98693
							1.56244	2.98846
							1.56327	2.98559
							1.5641	2.98861
							1.56493	2.98473
							1.56576	2.97131
							1.56659	2.95357
							1.56743	2.95282
							1.56826	2.94321
							1.56909	2.93133
							1.56992	2.92399
							1.57075	2.92102
							1.57159	2.91783
							1.57242	2.91046
							1.57325	2.90506
							1.57408	2.90115
							1.57491	2.89521
							1.57574	2.88381
							1.57658	2.87139
							1.57741	2.87163
							1.57824	2.87444
							1.57907	2.86339
							1.5799	2.84754
							1.58074	2.82791
							1.58157	2.81488
							1.5824	2.80905
							1.58323	2.80254
							1.58406	2.79597
							1.5849	2.78655
							1.58573	2.78355
							1.58656	2.76968
							1.58739	2.74159
							1.58822	2.72951
							1.58906	2.72757
							1.58989	2.72623
							1.59072	2.71545
							1.59155	2.7059
							1.59238	2.70998
							1.59321	2.71501
							1.59405	2.72124
							1.59488	2.72083
							1.59571	2.72156
							1.59654	2.72621
							1.59737	2.72865
							1.59821	2.73416
							1.59904	2.73852
							1.59987	2.73692
							1.6007	2.72857
							1.60153	2.71576
							1.60237	2.70257
							1.6032	2.69164
							1.60403	2.67327
							1.60486	2.65785
							1.60569	2.65196
							1.60652	2.66277
							1.60736	2.67485
							1.60819	2.68415
							1.60902	2.6775
							1.60985	2.66653
							1.61068	2.6746
							1.61152	2.67767
							1.61235	2.66971
							1.61318	2.66943
							1.61401	2.66859
							1.61484	2.67207
							1.61567	2.68093
							1.61651	2.68673
							1.61734	2.69431
							1.61817	2.69145
							1.619	2.68215
							1.61983	2.68649
							1.62067	2.70003
							1.6215	2.71165
							1.62233	2.72817
							1.62316	2.74099
							1.62399	2.73874
							1.62482	2.73816
							1.62566	2.72781
							1.62649	2.73322
							1.62732	2.73601
							1.62815	2.72961
							1.62898	2.74138
							1.62982	2.75019
							1.63065	2.75532
							1.63148	2.75698
							1.63231	2.76791
[truncated: 33,841 more rows]

## Sheet: Fig 3
		5B3 mAb
		nM	LayV F CD11		MojV F CD11		NiV F CD11
		333.333	0.0278	0.016	0	0	0.8922	1.0412
		66.6667	0.0446	0.0468	0	0	0.8403	1.0388
		13.3333	0.0542	0.0439	0	0	0.6938	0.7626
		2.66667	0.053	0.0749	0	0	0.4413	0.488
		0.533333	0.0587	0.0397	0	0	0.1233	0.1341
		0.106667	0.0799	0.0339	0	0	0	0
		0.021333	0.0671	0.0394	0	0	0	0
		0.004267	0.0761	0.0632	0	0	0	0
		mAb66
		nM	LayV F CD11		MojV F CD11		NiV F CD11
		333.333	0	0	0	0	1.0008	1.0975
		66.6667	0	0.0359	0	0	1.2212	1.0699
		13.3333	0.0221	0.0162	0	0	1.0602	0.9586
		2.66667	0.0459	0.029	0	0	1.0333	0.8598
		0.533333	0.0675	0.0352	0	0	0.6525	0.5137
		0.106667	0.0396	0.0477	0	0	0.0972	0.1137
		0.021333	0.0517	0.0511	0	0	0	0
		0.004267	0.0696	0.0641	0	0	0	0
		12B2
		nM	LayV F CD11		MojV F CD11		NiV F CD11
		333.333	0	0	0	0	0.8293	0.8971
		66.6667	0	0	0	0	0.9186	1.2011
		13.3333	0.0139	0.0069	0	0	0.8613	0.9273
		2.66667	0.0317	0.0175	0	0	0.5296	0.6062
		0.533333	0.0199	0.0127	0	0	0.1578	0.124
		0.106667	0.0384	0.0386	0	0	0	0
		0.021333	0.106	0.0359	0	0	0	0
		0.004267	0.0597	0.0509	0	0	0	0
		1F5
		nM	LayV F CD11		MojV F CD11		NiV F CD11
		333.333	0.0312	0.0486	0	0	1.1226	0.8684
		66.6667	0.0488	0.0607	0	0	1.0221	1.109
		13.3333	0.007	0.024	0	0	0.6845	0.9183
		2.66667	0.0304	0.044	0	0	0.5284	0.7202
		0.533333	0.0148	0.0281	0	0	0.3128	0.2732
		0.106667	0.0342	0.068	0	0	0	0.0652
		0.021333	0.0506	0.0448	0	0	0	0
		0.004267	0.0423	0.0651	0	0	0	0

## Sheet: Fig S1
		mL	Relative mAU			mL	Relative mAU
		-0.030113	3.54226			-0.030825	0
		-0.029281	3.51064			-0.029993	8.36105
		-0.028449	3.51825			-0.029161	8.35074
		-0.027616	3.53566			-0.028329	8.33512
		-0.026784	3.55746			-0.027497	8.31914
		-0.025952	3.57139			-0.026665	8.3078
		-0.02512	3.5899			-0.025832	8.29583
		-0.024288	3.57578			-0.025	8.28023
		-0.023456	3.58466			-0.024168	8.26981
		-0.022624	3.57474			-0.023336	8.25781
		-0.021791	3.59549			-0.022504	8.24266
		-0.020959	3.60762			-0.021672	8.23888
		-0.020127	3.59931			-0.020839	8.23161
		-0.019295	3.62219			-0.020007	8.21097
		-0.018463	3.42478			-0.019175	8.19556
		-0.017631	0.00034749			-0.018343	5.01448
		-0.016798	0.00634967			-0.017511	0
		-0.015966	0.00717102			-0.016679	0
		-0.015134	0.0272941			-0.015846	0
		-0.014302	0.0563888			-0.015014	0
		-0.01347	0.0498812			-0.014182	0
		-0.012638	0.0462483			-0.01335	0
		-0.011806	0.0722156			-0.012518	0
		-0.010973	0.0722156			-0.011686	0
		-0.010141	0			-0.010854	89.1837
		-0.009309	0			-0.010021	784.818
		-0.008477	0			-0.009189	1480.45
		-0.007645	0			-0.008357	1302.32
		-0.006813	0			-0.007525	1261.43
		-0.005981	0			-0.006693	1229.17
		-0.005148	0			-0.005861	1190.44
		-0.004316	0			-0.005028	1146.87
		-0.003484	0			-0.004196	1097.87
		-0.002652	0			-0.003364	1057.19
		-0.00182	0			-0.002532	989.198
		-0.000988	0			-0.0017	894.476
		-0.000155	0			-0.000868	797.49
		0.000677	0			-3.5e-05	723.487
		0.001509	0			0.000797	656.8
		0.002341	0			0.001629	609.546
		0.003173	0			0.002461	577.796
		0.004005	0			0.003293	540.271
		0.004837	0			0.004125	506.641
		0.00567	0			0.004957	458.258
		0.006502	0			0.00579	419.885
		0.007334	0			0.006622	369.373
		0.008166	0			0.007454	290.061
		0.008998	0			0.008286	243.294
		0.00983	0			0.009118	223.901
		0.010663	0			0.00995	134.104
		0.011495	0			0.010783	19.9692
		0.012327	0			0.011615	0
		0.013159	0			0.012447	0
		0.013991	0			0.013279	0
		0.014823	0			0.014111	0
		0.015655	0			0.014943	0
		0.016488	0			0.015775	0
		0.01732	0			0.016608	0
		0.018152	0			0.01744	0
		0.018984	0			0.018272	0
		0.019816	0			0.019104	0
		0.020648	0			0.019936	0
		0.02148	0			0.020768	0
		0.022313	0			0.021601	0
		0.023145	0			0.022433	0
		0.023977	0			0.023265	0
		0.024809	0			0.024097	0
		0.025641	0			0.024929	0
		0.026473	0			0.025761	0
		0.027306	0.00862418			0.026594	0
		0.028138	0.0133627			0.027426	0
		0.02897	0.0121939			0.028258	0
		0.029802	0.0182277			0.02909	0
		0.030634	0.0247353			0.029922	0
		0.031466	0.00856099			0.030754	0
		0.032298	0.0161427			0.031586	0
		0.033131	0.0181329			0.032419	0
		0.033963	0.0241351			0.033251	0
		0.034795	0.0343388			0.034083	0
		0.035627	0.0514291			0.034915	0
		0.036459	0.0699411			0.035747	0
		0.037291	0.0584422			0.036579	0
		0.038123	0.0562625			0.037412	0
		0.038956	0.0507026			0.038244	0
		0.039788	0.0488703			0.039076	0
		0.04062	0.0524085			0.039908	0
		0.041452	0.0607167			0.04074	0
		0.042284	0.0464695			0.041572	0
		0.043116	0.0421416			0.042405	0
		0.043949	0.0579684			0.043237	0
		0.044781	0.0642549			0.044069	0
		0.045613	0.0710784			0.044901	0
		0.046445	0.0872211			0.045733	0
		0.047277	0.102732			0.046565	0
		0.048109	0.110314			0.047397	0
		0.048941	0.108766			0.04823	0
		0.049774	0.105765			0.049062	0
		0.050606	0.109334			0.049894	0
		0.051438	0.111356			0.050726	0
		0.05227	0.097867			0.051558	0
		0.053102	0.0540196			0.05239	0
		0.053934	0.0247669			0.053223	0
		0.054767	0.00928757			0.054055	0
		0.055599	0			0.054887	0
		0.056431	0			0.055719	0
		0.057263	0			0.056551	0
		0.058095	0			0.057383	0
		0.058927	0			0.058216	0
		0.059759	0			0.059048	0
		0.060592	0			0.05988	0
		0.061424	0			0.060712	0
		0.062256	0			0.061544	0
		0.063088	0			0.062376	0
		0.06392	0			0.063208	0
		0.064752	0			0.064041	0
		0.065584	0			0.064873	0
		0.066417	0			0.065705	0
		0.067249	0			0.066537	0
		0.068081	0			0.067369	0
		0.068913	0			0.068201	0
		0.069745	0			0.069034	0
		0.070577	0			0.069866	0
		0.07141	0			0.070698	0
		0.072242	0			0.07153	0
		0.073074	0			0.072362	0
		0.073906	0			0.073194	0
		0.074738	0			0.074027	0
		0.07557	0			0.074859	0
		0.076402	0			0.075691	0
		0.077235	0			0.076523	0
		0.078067	0			0.077355	0
		0.078899	0			0.078187	0
		0.079731	0			0.079019	0
		0.080563	0			0.079852	0
		0.081395	0			0.080684	0
		0.082227	0			0.081516	0
		0.08306	0			0.082348	0
		0.083892	0			0.08318	0
		0.084724	0			0.084012	0
		0.085556	0			0.084845	0
		0.086388	0			0.085677	0
		0.08722	0			0.086509	0
		0.088053	0			0.087341	0
		0.088885	0			0.088173	0
		0.089717	0			0.089005	0
		0.090549	0			0.089838	0
		0.091381	0			0.09067	0
		0.092213	0			0.091502	0
		0.093045	0			0.092334	0
		0.093878	0			0.093166	0
		0.09471	0			0.093998	0
		0.095542	0			0.09483	0
		0.096374	0			0.095663	0
		0.097206	0			0.096495	0
		0.098038	0			0.097327	0
		0.098871	0			0.098159	0
		0.099703	0			0.098991	0
		0.100535	0			0.099823	0
		0.101367	0			0.100656	0
		0.102199	0			0.101488	0
		0.103031	0			0.10232	0
		0.103863	0			0.103152	0
		0.104696	0			0.103984	0
		0.105528	0			0.104816	0
		0.10636	0			0.105648	0.016434
		0.107192	0			0.106481	0.0728063
		0.108024	0			0.107313	0.136877
		0.108856	0			0.108145	0.208974
		0.109688	0			0.108977	0.29558
		0.110521	0			0.109809	0.394647
		0.111353	0			0.110641	0.504212
		0.112185	0			0.111474	0.634141
		0.113017	0			0.112306	0.772138
		0.113849	0			0.113138	0.907841
		0.114681	0			0.11397	1.04666
		0.115514	0			0.114802	1.21914
		0.116346	0			0.115634	1.39361
		0.117178	0			0.116467	1.56964
		0.11801	0			0.117299	1.7552
		0.118842	0			0.118131	1.9625
		0.119674	0			0.118963	2.15797
		0.120506	0			0.119795	2.36975
		0.121339	0			0.120627	2.60079
		0.122171	0			0.121459	2.83492
		0.123003	0			0.122292	3.08339
		0.123835	0			0.123124	3.3354
		0.124667	0			0.123956	3.59362
		0.125499	0			0.124788	3.85942
		0.126332	0			0.12562	4.12445
		0.127164	0			0.126452	4.39801
		0.127996	0			0.127285	4.67488
		0.128828	0			0.128117	4.96215
		0.12966	0			0.128949	5.26011
		0.130492	0			0.129781	5.56382
		0.131324	0			0.130613	5.87141
		0.132157	0			0.131445	6.18681
		0.132989	0			0.132278	6.49825
		0.133821	0			0.13311	6.81501
		0.134653	0			0.133942	7.14131
		0.135485	0			0.134774	7.47514
		0.136317	0			0.135606	7.81964
		0.137149	0			0.136438	8.15166
		0.137982	0			0.13727	8.49076
		0.138814	0.00884531			0.138103	8.82247
		0.139646	0.0145948			0.138935	9.14837
		0.140478	0.0003159			0.139767	9.49614
		0.14131	0.0323486			0.140599	9.83149
		0.142142	0.0214183			0.141431	10.1719
		0.142975	0.00483333			0.142263	10.5229
		0.143807	0			0.143096	10.8878
		0.144639	0			0.143928	11.2479
		0.145471	0			0.14476	11.5964
		0.146303	0			0.145592	11.9415
		0.147135	0			0.146424	12.287
		0.147967	0			0.147256	12.63
		0.1488	0			0.148089	12.9696
		0.149632	0			0.148921	13.3044
		0.150464	0			0.149753	13.6375
		0.151296	0			0.150585	13.9472
		0.152128	0			0.151417	14.2573
		0.15296	0			0.152249	14.5522
		0.153792	0			0.153081	14.8417
		0.154625	0			0.153914	15.1131
		0.155457	0			0.154746	15.3833
		0.156289	0			0.155578	15.6624
		0.157121	0.00988779			0.15641	15.9246
		0.157953	0.0407832			0.157242	16.1744
		0.158785	0.0319063			0.158074	16.4159
		0.159618	0.0444161			0.158907	16.6548
		0.16045	0.0375926			0.159739	16.8909
		0.161282	0.0475435			0.160571	17.1297
		0.162114	0.0420152			0.161403	17.3625
		0.162946	0.0304215			0.162235	17.5837
		0.163778	0.021134			0.163067	17.8207
		0.16461	0.0126677			0.163899	18.0401
		0.165443	0.0301688			0.164732	18.2665
		0.166275	0			0.165564	18.4897
		0.167107	0.00148475			0.166396	18.7051
		0.167939	0.00094771			0.167228	18.9251
		0.168771	0			0.16806	19.1281
		0.169603	0			0.168892	19.3455
		0.170436	0			0.169725	19.5576
		0.171268	0			0.170557	19.775
		0.1721	0			0.171389	19.9923
		0.172932	0			0.172221	20.1988
		0.173764	0			0.173053	20.3837
		0.174596	0			0.173885	20.5762
		0.175428	0			0.174718	20.7889
		0.176261	0			0.17555	21.0134
		0.177093	0			0.176382	21.2354
		0.177925	0			0.177214	21.4409
		0.178757	0			0.178046	21.659
		0.179589	0			0.178878	21.878
		0.180421	0			0.17971	22.1033
		0.181253	0			0.180543	22.3381
		0.182086	0			0.181375	22.5804
		0.182918	0			0.182207	22.8274
		0.18375	0			0.183039	23.0718
		0.184582	0			0.183871	23.3182
		0.185414	0			0.184703	23.5693
		0.186246	0			0.185536	23.8131
		0.187079	0			0.186368	24.0572
		0.187911	0			0.1872	24.3156
		0.188743	0			0.188032	24.5817
		0.189575	0			0.188864	24.8446
		0.190407	0			0.189696	25.1191
		0.191239	0			0.190529	25.3945
		0.192071	0			0.191361	25.6698
		0.192904	0			0.192193	25.965
		0.193736	0			0.193025	26.2633
		0.194568	0			0.193857	26.5653
		0.1954	0			0.194689	26.8817
		0.196232	0			0.195521	27.1998
		0.197064	0			0.196354	27.5213
		0.197896	0			0.197186	27.8466
		0.198729	0			0.198018	28.1686
		0.199561	0			0.19885	28.5019
		0.200393	0			0.199682	28.8379
		0.201225	0			0.200514	29.1746
		0.202057	0			0.201347	29.5208
		0.202889	0			0.202179	29.8649
		0.203722	0			0.203011	30.2088
		0.204554	0			0.203843	30.5651
		0.205386	0			0.204675	30.9089
		0.206218	0			0.205507	31.2681
		0.20705	0			0.20634	31.6383
		0.207882	0			0.207172	32.0202
		0.208714	0			0.208004	32.4156
		0.209547	0			0.208836	32.8091
		0.210379	0			0.209668	33.2107
		0.211211	0			0.2105	33.6019
		0.212043	0			0.211332	34.0041
		0.212875	0			0.212165	34.4114
		0.213707	0			0.212997	34.8173
		0.21454	0			0.213829	35.2312
		0.215372	0			0.214661	35.6487
		0.216204	0			0.215493	36.0812
		0.217036	0			0.216325	36.5074
		0.217868	0			0.217158	36.9354
		0.2187	0			0.21799	37.3627
		0.219532	0			0.218822	37.8076
		0.220365	0			0.219654	38.2506
		0.221197	0			0.220486	38.7155
		0.222029	0			0.221318	39.1729
		0.222861	0			0.222151	39.635
		0.223693	0			0.222983	40.0951
		0.224525	0.00186383			0.223815	40.5614
		0.225357	0.0217658			0.224647	41.0254
		0.22619	0.0598322			0.225479	41.4789
		0.227022	0.0502287			0.226311	41.9047
		0.227854	0.0489651			0.227143	42.3514
		0.228686	0.0823877			0.227976	42.8262
		0.229518	0.115052			0.228808	43.3049
		0.23035	0.161174			0.22964	43.7812
		0.231183	0.164302			0.230472	44.2646
		0.232015	0.223818			0.231304	44.7524
		0.232847	0.216489			0.232136	45.2441
		0.233679	0.247637			0.232969	45.7466
		0.234511	0.271709			0.233801	46.2496
		0.235343	0.266117			0.234633	46.7497
		0.236175	0.282102			0.235465	47.2487
		0.237008	0.282229			0.236297	47.739
		0.23784	0.266307			0.237129	48.2403
		0.238672	0.308954			0.237962	48.7423
		0.239504	0.303394			0.238794	49.2414
		0.240336	0.309301			0.239626	49.7403
		0.241168	0.348284			0.240458	50.2481
		0.242	0.355834			0.24129	50.7628
		0.242833	0.384897			0.242122	51.2872
		0.243665	0.432346			0.242954	51.8064
		0.244497	0.428208			0.243787	52.3231
		0.245329	0.45844			0.244619	52.8457
		0.246161	0.516503			0.245451	53.36
		0.246993	0.51148			0.246283	53.8766
		0.247826	0.523137			0.247115	54.3939
		0.248658	0.541775			0.247947	54.9024
		0.24949	0.593647			0.24878	55.4124
		0.250322	0.602302			0.249612	55.9262
		0.251154	0.602302			0.250444	56.4368
		0.251986	0.581263			0.251276	56.945
		0.252818	0.634209			0.252108	57.4621
		0.253651	0.680868			0.25294	57.9703
		0.254483	0.700517			0.253772	58.4803
		0.255315	0.715554			0.254605	58.9874
		0.256147	0.718271			0.255437	59.5011
		0.256979	0.754694			0.256269	60.0147
		0.257811	0.756527			0.257101	60.508
		0.258644	0.719282			0.257933	61.0075
		0.259476	0.752072			0.258765	61.5193
		0.260308	0.77011			0.259598	62.0223
		0.26114	0.792287			0.26043	62.5244
		0.261972	0.812473			0.261262	63.0212
		0.262804	0.859922			0.262094	63.5084
		0.263636	0.851961			0.262926	64.0044
		0.264469	0.894482			0.263758	64.494
		0.265301	0.924903			0.264591	64.9724
		0.266133	0.931758			0.265423	65.4547
		0.266965	0.958073			0.266255	65.9379
		0.267797	0.944205			0.267087	66.3995
		0.268629	0.962306			0.267919	66.8605
		0.269461	0.987105			0.268751	67.3195
		0.270294	1.02549			0.269583	67.7848
		0.271126	1.0597			0.270416	68.2482
		0.271958	1.0675			0.271248	68.697
		0.27279	1.09252			0.27208	69.1455
		0.273622	1.10841			0.272912	69.5818
		0.274454	1.14645			0.273744	70.0154
		0.275287	1.16123			0.274576	70.4487
		0.276119	1.16253			0.275409	70.8803
		0.276951	1.22217			0.276241	71.2992
		0.277783	1.26614			0.277073	71.7084
		0.278615	1.3273			0.277905	72.1162
		0.279447	1.40694			0.278737	72.4978
		0.280279	1.46087			0.279569	72.8505
		0.281112	1.55658			0.280402	73.2039
		0.281944	1.6263			0.281234	73.5807
		0.282776	1.71274			0.282066	73.966
		0.283608	1.78817			0.282898	74.348
		0.28444	1.89132			0.28373	74.7232
		0.285272	1.99231			0.284562	75.0887
		0.286105	2.12998			0.285394	75.4518
		0.286937	2.28067			0.286227	75.8125
		0.287769	2.39029			0.287059	76.1722
		0.288601	2.56214			0.287891	76.529
		0.289433	2.72268			0.288723	76.8844
		0.290265	2.86708			0.289555	77.2354
		0.291097	3.03732			0.290387	77.5699
		0.29193	3.23394			0.29122	77.896
		0.292762	3.42421			0.292052	78.2264
		0.293594	3.63997			0.292884	78.5591
		0.294426	3.8105			0.293716	78.8804
		0.295258	3.97947			0.294548	79.2014
		0.29609	4.21182			0.29538	79.5253
		0.296922	4.45216			0.296213	79.8456
		0.297755	4.69537			0.297045	80.155
		0.298587	4.92946			0.297877	80.4674
		0.299419	5.20436			0.298709	80.7826
		0.300251	5.50203			0.299541	81.0898
		0.301083	5.7739			0.300373	81.3862
		0.301915	6.06946			0.301205	81.6789
		0.302748	6.39756			0.302038	81.9551
		0.30358	6.72247			0.30287	82.2319
		0.304412	7.06415			0.303702	82.5105
		0.305244	7.40864			0.304534	82.7786
		0.306076	7.75762			0.305366	83.0475
		0.306908	8.13146			0.306198	83.3159
		0.30774	8.53089			0.307031	83.5751
		0.308573	8.91342			0.307863	83.837
		0.309405	9.33281			0.308695	84.1049
		0.310237	9.72507			0.309527	84.3575
		0.311069	10.1346			0.310359	84.6005
		0.311901	10.5392			0.311191	84.8324
		0.312733	10.9622			0.312023	85.0635
		0.313565	11.3939			0.312856	85.2985
		0.314398	11.8329			0.313688	85.5272
		0.31523	12.2663			0.31452	85.75
		0.316062	12.7224			0.315352	85.9767
		0.316894	13.1921			0.316184	86.1934
		0.317726	13.6782			0.317016	86.3956
		0.318558	14.1284			0.317849	86.6037
		0.319391	14.5662			0.318681	86.8313
		0.320223	15.0562			0.319513	87.0504
		0.321055	15.5941			0.320345	87.2702
		0.321887	16.1216			0.321177	87.4931
		0.322719	16.6586			0.322009	87.7093
		0.323551	17.2532			0.322842	87.9175
		0.324383	17.8316			0.323674	88.1313
		0.325216	18.4101			0.324506	88.33
		0.326048	18.9895			0.325338	88.5364
		0.32688	19.5853			0.32617	88.743
		0.327712	20.1783			0.327002	88.9485
		0.328544	20.7445			0.327834	89.1457
		0.329376	21.358			0.328667	89.3291
		0.330209	21.9741			0.329499	89.5192
		0.331041	22.5878			0.330331	89.7015
		0.331873	23.2021			0.331163	89.8749
		0.332705	23.8177			0.331995	90.0485
		0.333537	24.4478			0.332827	90.208
		0.334369	25.1015			0.33366	90.3669
		0.335201	25.7437			0.334492	90.5358
		0.336034	26.4018			0.335324	90.7078
		0.336866	27.0889			0.336156	90.8766
		0.337698	27.7441			0.336988	91.0349
		0.33853	28.4178			0.33782	91.1832
		0.339362	29.1197			0.338653	91.3315
		0.340194	29.8095			0.339485	91.4658
		0.341026	30.525			0.340317	91.5929
		0.341859	31.2652			0.341149	91.726
		0.342691	31.976			0.341981	91.8527
		0.343523	32.6995			0.342813	91.9795
		0.344355	33.4447			0.343645	92.1159
		0.345187	34.1962			0.344478	92.2412
		0.346019	34.9417			0.34531	92.352
		0.346852	35.6967			0.346142	92.4725
		0.347684	36.4653			0.346974	92.5902
		0.348516	37.2391			0.347806	92.6936
		0.349348	38.0368			0.348638	92.792
		0.35018	38.8036			0.349471	92.8849
		0.351012	39.5839			0.350303	92.9775
		0.351844	40.395			0.351135	93.0748
		0.352677	41.1826			0.351967	93.1591
		0.353509	41.9657			0.352799	93.2281
		0.354341	42.7914			0.353631	93.293
		0.355173	43.6001			0.354464	93.3641
		0.356005	44.3901			0.355296	93.4367
		0.356837	45.187			0.356128	93.5011
		0.35767	45.9884			0.35696	93.5639
		0.358502	46.7961			0.357792	93.6214
		0.359334	47.6048			0.358624	93.6752
		0.360166	48.4102			0.359456	93.7342
		0.360998	49.2245			0.360289	93.7873
		0.36183	50.0069			0.361121	93.833
		0.362662	50.7724			0.361953	93.8611
		0.363495	51.5374			0.362785	93.8779
		0.364327	52.316			0.363617	93.8965
		0.365159	53.0212			0.364449	93.9119
		0.365991	53.7488			0.365282	93.9226
		0.366823	54.4985			0.366114	93.9342
		0.367655	55.206			0.366946	93.9372
		0.368487	55.8927			0.367778	93.922
		0.36932	56.5948			0.36861	93.896
		0.370152	57.3293			0.369442	93.8736
		0.370984	58.013			0.370275	93.8674
		0.371816	58.6073			0.371107	93.8506
		0.372648	59.1987			0.371939	93.8152
		0.37348	59.8272			0.372771	93.7801
		0.374313	60.4764			0.373603	93.7417
		0.375145	61.131			0.374435	93.6927
		0.375977	61.7728			0.375267	93.6307
		0.376809	62.4019			0.3761	93.5635
		0.377641	62.9948			0.376932	93.4982
		0.378473	63.5672			0.377764	93.4257
		0.379305	64.1567			0.378596	93.3452
		0.380138	64.7282			0.379428	93.2644
		0.38097	65.2761			0.38026	93.1949
		0.381802	65.8212			0.381093	93.1339
		0.382634	66.315			0.381925	93.0693
		0.383466	66.7756			0.382757	92.9971
		0.384298	67.2314			0.383589	92.9191
		0.38513	67.6903			0.384421	92.8266
		0.385963	68.1278			0.385253	92.7277
		0.386795	68.526			0.386086	92.6367
		0.387627	68.9231			0.386918	92.5503
		0.388459	69.3275			0.38775	92.4548
		0.389291	69.6714			0.388582	92.3415
		0.390123	69.9887			0.389414	92.228
		0.390956	70.2793			0.390246	92.1184
		0.391788	70.5972			0.391078	92.0224
		0.39262	70.8784			0.391911	91.9118
		0.393452	71.1297			0.392743	91.7954
		0.394284	71.3706			0.393575	91.6796
		0.395116	71.6066			0.394407	91.5779
		0.395948	71.7988			0.395239	91.4771
		0.396781	72.0031			0.396071	91.3604
		0.397613	72.2384			0.396904	91.2402
		0.398445	72.4569			0.397736	91.1206
		0.399277	72.6338			0.398568	91.0042
		0.400109	72.7954			0.3994	90.8866
		0.400941	72.9216			0.400232	90.766
		0.401773	73.0122			0.401064	90.6297
		0.402606	73.0789			0.401897	90.4875
		0.403438	73.1464			0.402729	90.3479
		0.40427	73.2134			0.403561	90.2248
		0.405102	73.2619			0.404393	90.1062
		0.405934	73.2714			0.405225	89.9779
		0.406766	73.2873			0.406057	89.8508
		0.407599	73.3077			0.406889	89.7222
		0.408431	73.2877			0.407722	89.5798
		0.409263	73.2969			0.408554	89.4399
		0.410095	73.331			0.409386	89.309
		0.410927	73.2964			0.410218	89.1916
		0.411759	73.2414			0.41105	89.0679
		0.412591	73.1964			0.411882	88.9292
		0.413424	73.1693			0.412715	88.7824
		0.414256	73.1147			0.413547	88.6368
		0.415088	73.0343			0.414379	88.5147
		0.41592	72.9684			0.415211	88.391
		0.416752	72.8791			0.416043	88.2553
		0.417584	72.7567			0.416875	88.1184
		0.418417	72.6566			0.417707	87.9819
		0.419249	72.5631			0.41854	87.8446
		0.420081	72.4575			0.419372	87.7076
		0.420913	72.3587			0.420204	87.572
		0.421745	72.2356			0.421036	87.4422
		0.422577	72.0769			0.421868	87.3019
		0.423409	71.9182			0.4227	87.1531
		0.424242	71.7864			0.423533	86.9998
		0.425074	71.655			0.424365	86.8459
		0.425906	71.5507			0.425197	86.6928
		0.426738	71.4227			0.426029	86.5505
		0.42757	71.2443			0.426861	86.4182
		0.428402	71.0703			0.427693	86.2786
		0.429234	70.895			0.428526	86.1419
		0.430067	70.6769			0.429358	86.0142
		0.430899	70.4714			0.43019	85.8897
		0.431731	70.2856			0.431022	85.7692
		0.432563	70.0897			0.431854	85.64
		0.433395	69.8755			0.432686	85.4938
		0.434227	69.6765			0.433518	85.352
		0.43506	69.4922			0.434351	85.2202
		0.435892	69.299			0.435183	85.0863
		0.436724	69.0714			0.436015	84.9411
		0.437556	68.8362			0.436847	84.8067
		0.438388	68.617			0.437679	84.6807
		0.43922	68.3811			0.438511	84.5546
		0.440052	68.1166			0.439344	84.4352
		0.440885	67.8745			0.440176	84.3151
		0.441717	67.6297			0.441008	84.1901
		0.442549	67.3998			0.44184	84.061
		0.443381	67.1731			0.442672	83.9357
		0.444213	66.9353			0.443504	83.8106
		0.445045	66.6997			0.444337	83.6848
		0.445877	66.4506			0.445169	83.5644
		0.44671	66.2304			0.446001	83.4388
		0.447542	66.0238			0.446833	83.3073
		0.448374	65.8079			0.447665	83.177
		0.449206	65.581			0.448497	83.0469
		0.450038	65.3583			0.449329	82.9286
		0.45087	65.1067			0.450162	82.8158
		0.451703	64.8471			0.450994	82.6946
		0.452535	64.6506			0.451826	82.5713
		0.453367	64.4659			0.452658	82.4541
		0.454199	64.2592			0.45349	82.3387
		0.455031	63.9914			0.454322	82.2234
		0.455863	63.7131			0.455155	82.1211
		0.456695	63.4667			0.455987	82.0008
		0.457528	63.21			0.456819	81.8724
		0.45836	62.941			0.457651	81.7678
		0.459192	62.696			0.458483	81.6594
		0.460024	62.4604			0.459315	81.5505
		0.460856	62.2081			0.460148	81.4364
		0.461688	61.943			0.46098	81.3253
		0.462521	61.675			0.461812	81.2116
		0.463353	61.4025			0.462644	81.094
		0.464185	61.1394			0.463476	80.9794
		0.465017	60.89			0.464308	80.8663
		0.465849	60.629			0.46514	80.7627
		0.466681	60.3648			0.465973	80.6647
		0.467513	60.0625			0.466805	80.5667
		0.468346	59.7622			0.467637	80.4651
		0.469178	59.4835			0.468469	80.3582
		0.47001	59.2181			0.469301	80.2537
		0.470842	58.9858			0.470133	80.1518
		0.471674	58.7635			0.470966	80.0481
		0.472506	58.5357			0.471798	79.9364
		0.473339	58.2875			0.47263	79.8324
		0.474171	58.0459			0.473462	79.7267
		0.475003	57.8005			0.474294	79.6185
		0.475835	57.5749			0.475126	79.5143
		0.476667	57.3361			0.475958	79.4066
		0.477499	57.0861			0.476791	79.3058
		0.478331	56.878			0.477623	79.208
		0.479164	56.6909			0.478455	79.1015
		0.479996	56.5052			0.479287	78.9957
		0.480828	56.3034			0.480119	78.9018
		0.48166	56.0883			0.480951	78.8114
		0.482492	55.8681			0.481784	78.7211
		0.483324	55.6488			0.482616	78.6296
		0.484156	55.4392			0.483448	78.5395
		0.484989	55.227			0.48428	78.4442
		0.485821	55.0423			0.485112	78.3467
		0.486653	54.8618			0.485944	78.259
		0.487485	54.6714			0.486777	78.1634
		0.488317	54.4681			0.487609	78.0664
		0.489149	54.255			0.488441	77.9729
		0.489982	54.0572			0.489273	77.8727
		0.490814	53.881			0.490105	77.7733
		0.491646	53.702			0.490937	77.6794
		0.492478	53.5314			0.491769	77.5907
		0.49331	53.3546			0.492602	77.5045
		0.494142	53.1386			0.493434	77.4279
		0.494974	52.918			0.494266	77.3467
		0.495807	52.7019			0.495098	77.2389
		0.496639	52.5047			0.49593	77.1381
		0.497471	52.3341			0.496762	77.0384
		0.498303	52.1579			0.497595	76.9389
		0.499135	51.9508			0.498427	76.8557
		0.499967	51.7465			0.499259	76.7623
		0.500799	51.5608			0.500091	76.658
		0.501632	51.3584			0.500923	76.5669
		0.502464	51.1837			0.501755	76.4836
		0.503296	51.039			0.502588	76.3975
		0.504128	50.8806			0.50342	76.3258
		0.50496	50.7248			0.504252	76.246
		0.505792	50.5749			0.505084	76.1752
		0.506625	50.4264			0.505916	76.0994
		0.507457	50.2891			0.506748	76.0277
		0.508289	50.1494			0.50758	75.9415
		0.509121	50.0143			0.508413	75.8471
		0.509953	49.9179			0.509245	75.7568
		0.510785	49.8203			0.510077	75.6767
		0.511617	49.6769			0.510909	75.5973
		0.51245	49.509			0.511741	75.5138
		0.513282	49.334			0.512573	75.4254
		0.514114	49.1626			0.513406	75.3389
		0.514946	49.0204			0.514238	75.2517
		0.515778	48.874			0.51507	75.1747
		0.51661	48.7082			0.515902	75.1011
		0.517443	48.54			0.516734	75.027
		0.518275	48.3966			0.517566	74.9591
		0.519107	48.2777			0.518399	74.8777
		0.519939	48.1358			0.519231	74.7984
		0.520771	47.976			0.520063	74.7238
		0.521603	47.7976			0.520895	74.652
		0.522435	47.6146			0.521727	74.5789
		0.523268	47.4555			0.522559	74.4868
		0.5241	47.2926			0.523391	74.4
		0.524932	47.1271			0.524224	74.307
		0.525764	46.9664			0.525056	74.2284
		0.526596	46.8132			0.525888	74.1555
		0.527428	46.6318			0.52672	74.0964
		0.52826	46.449			0.527552	74.0238
		0.529093	46.2988			0.528384	73.943
		0.529925	46.1547			0.529217	73.8702
		0.530757	45.9804			0.530049	73.8083
		0.531589	45.8045			0.530881	73.742
		0.532421	45.6347			0.531713	73.6699
		0.533253	45.4622			0.532545	73.5976
		0.534086	45.2937			0.533377	73.5104
		0.534918	45.1306			0.534209	73.4251
		0.53575	44.9756			0.535042	73.3385
		0.536582	44.8281			0.535874	73.2502
		0.537414	44.6552			0.536706	73.1891
		0.538246	44.4856			0.537538	73.1301
		0.539078	44.3404			0.53837	73.0574
		0.539911	44.1675			0.539202	72.986
		0.540743	44.0022			0.540035	72.8986
		0.541575	43.8406			0.540867	72.8179
		0.542407	43.6776			0.541699	72.7485
		0.543239	43.5429			0.542531	72.677
		0.544071	43.3956			0.543363	72.5959
		0.544904	43.219			0.544195	72.5152
		0.545736	43.0345			0.545028	72.4364
		0.546568	42.8738			0.54586	72.3573
		0.5474	42.7468			0.546692	72.275
		0.548232	42.5792			0.547524	72.1987
		0.549064	42.3873			0.548356	72.1104
		0.549896	42.2086			0.549188	72.0262
		0.550729	42.0358			0.550021	71.9575
		0.551561	41.8482			0.550853	71.8931
		0.552393	41.6581			0.551685	71.8209
		0.553225	41.5068			0.552517	71.7439
		0.554057	41.3706			0.553349	71.6713
		0.554889	41.2341			0.554181	71.5984
		0.555721	41.095			0.555013	71.535
		0.556554	40.9341			0.555846	71.4689
		0.557386	40.7632			0.556678	71.3957
		0.558218	40.632			0.55751	71.327
		0.55905	40.5085			0.558342	71.2725
		0.559882	40.3642			0.559174	71.1868
		0.560714	40.2105			0.560006	71.1084
		0.561547	40.0836			0.560839	71.0454
		0.562379	39.9465			0.561671	70.978
		0.563211	39.7869			0.562503	70.905
		0.564043	39.645			0.563335	70.8235
		0.564875	39.5163			0.564167	70.7503
		0.565707	39.3882			0.564999	70.6808
		0.566539	39.26			0.565831	70.6161
		0.567372	39.1312			0.566664	70.543
		0.568204	39.0041			0.567496	70.47
		0.569036	38.885			0.568328	70.3779
		0.569868	38.7583			0.56916	70.2952
		0.5707	38.5948			0.569992	70.2139
		0.571532	38.4187			0.570824	70.1491
		0.572365	38.2658			0.571657	70.0627
		0.573197	38.1293			0.572489	69.9911
		0.574029	37.9951			0.573321	69.9216
		0.574861	37.8754			0.574153	69.8469
		0.575693	37.7482			0.574985	69.7775
		0.576525	37.5978			0.575817	69.7117
		0.577357	37.434			0.57665	69.6399
		0.57819	37.2724			0.577482	69.5785
		0.579022	37.1537			0.578314	69.494
		0.579854	37.0244			0.579146	69.4067
		0.580686	36.8786			0.579978	69.338
		0.581518	36.7527			0.58081	69.2644
		0.58235	36.6357			0.581642	69.2086
		0.583182	36.513			0.582475	69.1426
		0.584015	36.3667			0.583307	69.0843
		0.584847	36.2149			0.584139	69.0106
		0.585679	36.0968			0.584971	68.9517
		0.586511	35.9981			0.585803	68.8881
		0.587343	35.8671			0.586635	68.8222
		0.588175	35.7335			0.587468	68.7567
		0.589007	35.5569			0.5883	68.6992
		0.58984	35.406			0.589132	68.648
		0.590672	35.2642			0.589964	68.5917
		0.591504	35.1326			0.590796	68.532
		0.592336	35.0233			0.591628	68.4744
		0.593168	34.9436			0.592461	68.4133
		0.594	34.8123			0.593293	68.3423
		0.594833	34.688			0.594125	68.2715
		0.595665	34.5394			0.594957	68.2056
		0.596497	34.3984			0.595789	68.1327
		0.597329	34.2676			0.596621	68.0603
		0.598161	34.1308			0.597453	67.9879
		0.598993	34.0164			0.598286	67.9037
		0.599826	33.8941			0.599118	67.8233
		0.600658	33.7577			0.59995	67.7379
		0.60149	33.5888			0.600782	67.6833
		0.602322	33.4645			0.601614	67.6299
		0.603154	33.3124			0.602446	67.5637
		0.603986	33.1767			0.603279	67.5002
		0.604818	33.0515			0.604111	67.425
		0.605651	32.9241			0.604943	67.358
		0.606483	32.8008			0.605775	67.3011
		0.607315	32.6944			0.606607	67.2275
		0.608147	32.5701			0.607439	67.1606
		0.608979	32.444			0.608272	67.0912
		0.609811	32.3254			0.609104	67.0221
		0.610643	32.2165			0.609936	66.9692
		0.611476	32.1167			0.610768	66.9084
		0.612308	32.0301			0.6116	66.8463
		0.61314	31.9483			0.612432	66.781
		0.613972	31.8524			0.613264	66.7103
		0.614804	31.7701			0.614097	66.6343
		0.615636	31.645			0.614929	66.5687
		0.616468	31.525			0.615761	66.4965
		0.617301	31.4167			0.616593	66.4281
		0.618133	31.3124			0.617425	66.3624
		0.618965	31.2006			0.618257	66.2889
		0.619797	31.0829			0.61909	66.2194
		0.620629	30.9633			0.619922	66.1714
		0.621461	30.8505			0.620754	66.1131
		0.622294	30.7437			0.621586	66.0519
		0.623126	30.6496			0.622418	65.9897
		0.623958	30.556			0.62325	65.9052
		0.62479	30.4758			0.624083	65.8273
		0.625622	30.4046			0.624915	65.7427
		0.626454	30.3457			0.625747	65.6772
		0.627286	30.2731			0.626579	65.6122
		0.628119	30.2072			0.627411	65.5436
		0.628951	30.146			0.628243	65.4751
		0.629783	30.0429			0.629075	65.41
		0.630615	29.9535			0.629908	65.3376
		0.631447	29.8902			0.63074	65.2695
		0.632279	29.8239			0.631572	65.2006
		0.633112	29.7566			0.632404	65.1355
		0.633944	29.6432			0.633236	65.0572
		0.634776	29.4934			0.634068	64.9763
		0.635608	29.3862			0.634901	64.8958
		0.63644	29.3166			0.635733	64.8285
		0.637272	29.2633			0.636565	64.7696
		0.638104	29.1888			0.637397	64.7061
		0.638937	29.1019			0.638229	64.6379
		0.639769	29.017			0.639061	64.5586
		0.640601	28.9225			0.639893	64.4962
		0.641433	28.8551			0.640726	64.4338
		0.642265	28.7918			0.641558	64.3689
		0.643097	28.7488			0.64239	64.2896
		0.643929	28.6424			0.643222	64.2103
		0.644762	28.5808			0.644054	64.1351
		0.645594	28.5086			0.644886	64.0585
		0.646426	28.4491			0.645719	63.9967
		0.647258	28.3933			0.646551	63.9209
		0.64809	28.2951			0.647383	63.8461
		0.648922	28.1615			0.648215	63.7817
		0.649755	28.064			0.649047	63.7245
		0.650587	27.9699			0.649879	63.6562
		0.651419	27.901			0.650712	63.5847
		0.652251	27.7813			0.651544	63.5156
		0.653083	27.6768			0.652376	63.4566
		0.653915	27.5831			0.653208	63.3887
		0.654747	27.4847			0.65404	63.3205
		0.65558	27.4129			0.654872	63.2455
		0.656412	27.3203			0.655704	63.1755
		0.657244	27.2665			0.656537	63.0998
		0.658076	27.1971			0.657369	63.03
		0.658908	27.1046			0.658201	62.9672
		0.65974	27.0203			0.659033	62.906
		0.660573	26.9504			0.659865	62.8364
		0.661405	26.8767			0.660697	62.7709
		0.662237	26.8037			0.66153	62.6803
		0.663069	26.7457			0.662362	62.6099
		0.663901	26.7103			0.663194	62.5318
		0.664733	26.6333			0.664026	62.4599
		0.665565	26.5431			0.664858	62.4099
		0.666398	26.463			0.66569	62.3541
		0.66723	26.4124			0.666523	62.3112
		0.668062	26.3492			0.667355	62.2477
		0.668894	26.2483			0.668187	62.167
		0.669726	26.1204			0.669019	62.1013
		0.670558	26.0384			0.669851	62.0295
		0.67139	25.9545			0.670683	61.9496
		0.672223	25.8844			0.671515	61.8952
		0.673055	25.7985			0.672348	61.8214
		0.673887	25.7294			0.67318	61.7402
		0.674719	25.6398			0.674012	61.6708
		0.675551	25.5479			0.674844	61.608
		0.676383	25.5214			0.675676	61.5398
		0.677216	25.4781			0.676508	61.4819
		0.678048	25.4155			0.677341	61.4178
		0.67888	25.329			0.678173	61.3398
		0.679712	25.2612			0.679005	61.2779
		0.680544	25.2226			0.679837	61.2323
		0.681376	25.1706			0.680669	61.1757
		0.682208	25.1228			0.681501	61.1058
		0.683041	25.0387			0.682334	61.044
		0.683873	24.9334			0.683166	60.9745
		0.684705	24.8535			0.683998	60.9145
		0.685537	24.7812			0.68483	60.8572
		0.686369	24.6981			0.685662	60.7772
		0.687201	24.6199			0.686494	60.7122
		0.688033	24.5618			0.687326	60.6452
		0.688866	24.5085			0.688159	60.5755
		0.689698	24.4831			0.688991	60.5076
		0.69053	24.4937			0.689823	60.4406
		0.691362	24.4865			0.690655	60.3613
		0.692194	24.4621			0.691487	60.2989
		0.693026	24.381			0.692319	60.2371
		0.693859	24.346			0.693152	60.1696
		0.694691	24.3177			0.693984	60.0907
		0.695523	24.262			0.694816	60.0285
		0.696355	24.2286			0.695648	59.9768
		0.697187	24.1612			0.69648	59.9208
		0.698019	24.0993			0.697312	59.8552
		0.698851	24.0332			0.698144	59.7983
		0.699684	23.9688			0.698977	59.749
		0.700516	23.9091			0.699809	59.6849
		0.701348	23.8476			0.700641	59.6131
		0.70218	23.7891			0.701473	59.5691
		0.703012	23.7246			0.702305	59.4972
		0.703844	23.6693			0.703137	59.4473
		0.704677	23.5927			0.70397	59.381
		0.705509	23.537			0.704802	59.333
		0.706341	23.4836			0.705634	59.2692
		0.707173	23.4405			0.706466	59.1974
		0.708005	23.4069			0.707298	59.1515
		0.708837	23.333			0.70813	59.0871
		0.709669	23.2374			0.708963	59.0153
		0.710502	23.2016			0.709795	58.9543
		0.711334	23.1723			0.710627	58.8937
		0.712166	23.0744			0.711459	58.8307
		0.712998	23.0309			0.712291	58.773
		0.71383	22.972			0.713123	58.7097
		0.714662	22.9253			0.713955	58.6443
		0.715494	22.8646			0.714788	58.5864
		0.716327	22.8108			0.71562	58.5125
		0.717159	22.7739			0.716452	58.4451
		0.717991	22.7205			0.717284	58.3829
		0.718823	22.6535			0.718116	58.3194
		0.719655	22.5567			0.718948	58.2547
		0.720487	22.475			0.719781	58.1977
		0.721319	22.4212			0.720613	58.1244
		0.722152	22.3525			0.721445	58.0455
		0.722984	22.3218			0.722277	57.9899
		0.723816	22.2846			0.723109	57.9285
		0.724648	22.246			0.723941	57.8671
		0.72548	22.2141			0.724774	57.8139
		0.726312	22.1686			0.725606	57.7468
		0.727145	22.1129			0.726438	57.6851
		0.727977	22.0573			0.72727	57.6345
		0.728809	22.0078			0.728102	57.5847
		0.729641	21.9561			0.728934	57.5224
		0.730473	21.8733			0.729766	57.4597
		0.731305	21.798			0.730599	57.4081
		0.732138	21.7058			0.731431	57.354
		0.73297	21.6452			0.732263	57.298
		0.733802	21.5911			0.733095	57.2305
		0.734634	21.5377			0.733927	57.1803
		0.735466	21.4765			0.734759	57.1238
		0.736298	21.4236			0.735592	57.0679
		0.73713	21.3804			0.736424	57.0032
		0.737963	21.3282			0.737256	56.925
		0.738795	21.3029			0.738088	56.8728
		0.739627	21.2677			0.73892	56.8297
		0.740459	21.215			0.739752	56.7739
		0.741291	21.172			0.740585	56.7066
		0.742123	21.1258			0.741417	56.6389
		0.742955	21.0863			0.742249	56.5909
		0.743788	21.0335			0.743081	56.5217
		0.74462	20.9911			0.743913	56.4709
		0.745452	20.9589			0.744745	56.4216
		0.746284	20.9151			0.745577	56.3569
		0.747116	20.856			0.74641	56.2991
		0.747948	20.8192			0.747242	56.2328
		0.74878	20.7927			0.748074	56.1789
		0.749613	20.722			0.748906	56.105
		0.750445	20.6607			0.749738	56.0393
		0.751277	20.6065			0.75057	55.9951
		0.752109	20.5406			0.751403	55.9427
		0.752941	20.4979			0.752235	55.8888
		0.753773	20.4904			0.753067	55.8244
		0.754606	20.4529			0.753899	55.7616
		0.755438	20.4295			0.754731	55.6993
		0.75627	20.3782			0.755563	55.6345
		0.757102	20.332			0.756396	55.5907
		0.757934	20.2931			0.757228	55.5498
		0.758766	20.277			0.75806	55.5028
		0.759598	20.2118			0.758892	55.44
		0.760431	20.1929			0.759724	55.3955
		0.761263	20.158			0.760556	55.3485
		0.762095	20.1429			0.761388	55.2926
		0.762927	20.077			0.762221	55.236
		0.763759	20.0536			0.763053	55.1785
		0.764591	19.9549			0.763885	55.1219
		0.765424	19.8984			0.764717	55.0723
		0.766256	19.8534			0.765549	55.0114
		0.767088	19.8093			0.766381	54.9516
		0.76792	19.7503			0.767214	54.9042
		0.768752	19.7348			0.768046	54.8517
		0.769584	19.7067			0.768878	54.8033
		0.770416	19.6831			0.76971	54.743
		0.771249	19.6398			0.770542	54.6855
		0.772081	19.5972			0.771374	54.644
		0.772913	19.5689			0.772206	54.5897
		0.773745	19.5336			0.773039	54.5362
		0.774577	19.4654			0.773871	54.4937
		0.775409	19.4108			0.774703	54.4473
		0.776241	19.3916			0.775535	54.3875
		0.777074	19.3768			0.776367	54.3313
		0.777906	19.3551			0.777199	54.2722
		0.778738	19.3005			0.778032	54.2344
		0.77957	19.2632			0.778864	54.1927
		0.780402	19.2497			0.779696	54.1392
		0.781234	19.2336			0.780528	54.0766
		0.782067	19.2453			0.78136	54.0198
		0.782899	19.2005			0.782192	53.9772
		0.783731	19.1739			0.783025	53.9345
		0.784563	19.1602			0.783857	53.8787
		0.785395	19.1295			0.784689	53.8239
		0.786227	19.1278			0.785521	53.7624
		0.787059	19.1156			0.786353	53.7017
		0.787892	19.0739			0.787185	53.6584
		0.788724	19.0476			0.788018	53.6141
		0.789556	18.9939			0.78885	53.5771
		0.790388	18.959			0.789682	53.5397
		0.79122	18.9182			0.790514	53.4896
		0.792052	18.8916			0.791346	53.4342
		0.792885	18.8747			0.792178	53.3797
		0.793717	18.8507			0.79301	53.3163
		0.794549	18.8058			0.793843	53.2556
		0.795381	18.7375			0.794675	53.2066
		0.796213	18.6944			0.795507	53.1669
		0.797045	18.6627			0.796339	53.1117
		0.797877	18.6337			0.797171	53.0732
		0.79871	18.6202			0.798003	53.0224
		0.799542	18.5926			0.798836	52.9667
		0.800374	18.5482			0.799668	52.9104
		0.801206	18.5485			0.8005	52.8774
		0.802038	18.5356			0.801332	52.8329
		0.80287	18.5509			0.802164	52.7783
		0.803702	18.5246			0.802996	52.7292
		0.804535	18.522			0.803828	52.6842
		0.805367	18.4798			0.804661	52.6369
		0.806199	18.5196			0.805493	52.5803
		0.807031	18.5206			0.806325	52.5262
		0.807863	18.4748			0.807157	52.4704
		0.808695	18.4563			0.807989	52.4277
		0.809528	18.4592			0.808821	52.3871
		0.81036	18.4417			0.809654	52.3506
		0.811192	18.3984			0.810486	52.2983
		0.812024	18.3822			0.811318	52.2537
		0.812856	18.309			0.81215	52.2225
		0.813688	18.3091			0.812982	52.1676
		0.81452	18.29			0.813814	52.1295
		0.815353	18.2692			0.814647	52.0851
		0.816185	18.2914			0.815479	52.0351
		0.817017	18.2769			0.816311	51.9913
		0.817849	18.2901			0.817143	51.9454
		0.818681	18.2796			0.817975	51.9047
		0.819513	18.2134			0.818807	51.8786
		0.820346	18.2197			0.819639	51.8303
		0.821178	18.2108			0.820472	51.7778
		0.82201	18.1775			0.821304	51.732
		0.822842	18.1776			0.822136	51.697
		0.823674	18.1317			0.822968	51.6628
		0.824506	18.1407			0.8238	51.6198
		0.825338	18.1442			0.824632	51.5727
		0.826171	18.0874			0.825465	51.5241
		0.827003	18.0806			0.826297	51.4767
		0.827835	18.0643			0.827129	51.4332
		0.828667	17.9885			0.827961	51.3891
		0.829499	17.9847			0.828793	51.333
		0.830331	17.9399			0.829625	51.271
		0.831163	17.958			0.830458	51.2199
		0.831996	17.9564			0.83129	51.1649
		0.832828	18.002			0.832122	51.12
		0.83366	18.0286			0.832954	51.0878
		0.834492	18.0273			0.833786	51.0482
		0.835324	17.9834			0.834618	51.0114
		0.836156	17.9574			0.83545	50.9768
		0.836989	18.018			0.836283	50.9412
		0.837821	18.0283			0.837115	50.8948
		0.838653	18.0324			0.837947	50.8593
		0.839485	18.0341			0.838779	50.8056
		0.840317	18.0282			0.839611	50.7589
		0.841149	18.0041			0.840443	50.7121
		0.841981	18.0157			0.841276	50.6628
		0.842814	17.9864			0.842108	50.6082
		0.843646	17.9572			0.84294	50.5491
		0.844478	17.892			0.843772	50.5076
		0.84531	17.8884			0.844604	50.4607
		0.846142	17.8691			0.845436	50.4138
		0.846974	17.8287			0.846268	50.3692
		0.847807	17.7757			0.847101	50.3178
		0.848639	17.7306			0.847933	50.2707
		0.849471	17.7493			0.848765	50.2407
		0.850303	17.7264			0.849597	50.1998
		0.851135	17.7006			0.850429	50.147
		0.851967	17.6722			0.851261	50.0826
		0.852799	17.7037			0.852094	50.0305
		0.853632	17.6931			0.852926	49.9936
		0.854464	17.7281			0.853758	49.941
		0.855296	17.7433			0.85459	49.8972
		0.856128	17.744			0.855422	49.8512
		0.85696	17.7626			0.856254	49.81
		0.857792	17.7661			0.857087	49.7566
		0.858624	17.7601			0.857919	49.7112
		0.859457	17.7488			0.858751	49.6686
		0.860289	17.7151			0.859583	49.6311
		0.861121	17.7287			0.860415	49.5733
		0.861953	17.7311			0.861247	49.5329
		0.862785	17.7346			0.86208	49.4942
		0.863617	17.755			0.862912	49.4587
		0.86445	17.7419			0.863744	49.4109
		0.865282	17.7196			0.864576	49.3601
		0.866114	17.7177			0.865408	49.3039
		0.866946	17.7116			0.86624	49.255
		0.867778	17.7297			0.867072	49.2237
		0.86861	17.7274			0.867905	49.1984
		0.869442	17.7054			0.868737	49.1678
		0.870275	17.7152			0.869569	49.1285
		0.871107	17.7106			0.870401	49.093
		0.871939	17.7536			0.871233	49.0542
		0.872771	17.7657			0.872065	49.0135
		0.873603	17.7775			0.872898	48.9743
		0.874435	17.7332			0.87373	48.9274
		0.875267	17.6977			0.874562	48.879
		0.8761	17.6667			0.875394	48.8348
		0.876932	17.6741			0.876226	48.7915
		0.877764	17.698			0.877058	48.748
		0.878596	17.6592			0.87789	48.7014
		0.879428	17.6493			0.878723	48.6578
		0.88026	17.6357			0.879555	48.6115
		0.881093	17.6514			0.880387	48.5756
		0.881925	17.6463			0.881219	48.5403
		0.882757	17.6391			0.882051	48.4946
		0.883589	17.6213			0.882883	48.4588
		0.884421	17.6247			0.883716	48.4227
		0.885253	17.6217			0.884548	48.3936
		0.886085	17.6382			0.88538	48.3761
		0.886918	17.6346			0.886212	48.3552
		0.88775	17.6341			0.887044	48.3333
		0.888582	17.6566			0.887876	48.308
		0.889414	17.6948			0.888709	48.28
		0.890246	17.7257			0.889541	48.2507
		0.891078	17.7068			0.890373	48.2078
		0.89191	17.7223			0.891205	48.166
		0.892743	17.7408			0.892037	48.1348
		0.893575	17.7641			0.892869	48.1044
		0.894407	17.7402			0.893701	48.072
		0.895239	17.7391			0.894534	48.0293
		0.896071	17.7364			0.895366	48.0012
		0.896903	17.7273			0.896198	47.9693
		0.897736	17.7175			0.89703	47.9262
		0.898568	17.6706			0.897862	47.8881
		0.8994	17.645			0.898694	47.8552
		0.900232	17.6427			0.899527	47.8059
		0.901064	17.6171			0.900359	47.7587
		0.901896	17.6588			0.901191	47.7101
		0.902728	17.6577			0.902023	47.6645
		0.903561	17.6281			0.902855	47.6264
		0.904393	17.617			0.903687	47.5892
		0.905225	17.5613			0.904519	47.5479
		0.906057	17.5407			0.905352	47.5074
		0.906889	17.5466			0.906184	47.4731
		0.907721	17.5556			0.907016	47.4415
		0.908553	17.5589			0.907848	47.4129
		0.909386	17.5552			0.90868	47.3668
		0.910218	17.5454			0.909512	47.3191
		0.91105	17.5386			0.910345	47.282
		0.911882	17.5535			0.911177	47.2475
		0.912714	17.5659			0.912009	47.2057
		0.913546	17.5519			0.912841	47.1736
		0.914379	17.536			0.913673	47.1359
		0.915211	17.51			0.914505	47.099
		0.916043	17.5189			0.915338	47.0682
		0.916875	17.5393			0.91617	47.0264
		0.917707	17.5758			0.917002	46.9792
		0.918539	17.5943			0.917834	46.945
		0.919371	17.5816			0.918666	46.9072
		0.920204	17.5717			0.919498	46.8737
		0.921036	17.5748			0.920331	46.8418
		0.921868	17.5917			0.921163	46.8026
		0.9227	17.5751			0.921995	46.7601
		0.923532	17.5756			0.922827	46.7225
		0.924364	17.5937			0.923659	46.6872
		0.925197	17.5866			0.924491	46.6472
		0.926029	17.5976			0.925323	46.606
		0.926861	17.6002			0.926156	46.5684
		0.927693	17.6378			0.926988	46.5221
		0.928525	17.6383			0.92782	46.4767
		0.929357	17.6448			0.928652	46.4324
		0.930189	17.6552			0.929484	46.3807
		0.931022	17.6459			0.930316	46.3332
		0.931854	17.6329			0.931149	46.2959
		0.932686	17.6338			0.931981	46.2619
		0.933518	17.6029			0.932813	46.227
		0.93435	17.6119			0.933645	46.1818
		0.935182	17.6177			0.934477	46.1325
		0.936014	17.6308			0.935309	46.0931
		0.936847	17.6391			0.936141	46.0533
		0.937679	17.6526			0.936974	45.9977
		0.938511	17.6483			0.937806	45.9538
		0.939343	17.6461			0.938638	45.9172
		0.940175	17.667			0.93947	45.8732
		0.941007	17.6655			0.940302	45.8331
		0.94184	17.6631			0.941134	45.8023
		0.942672	17.6475			0.941967	45.7762
		0.943504	17.6252			0.942799	45.7387
		0.944336	17.5988			0.943631	45.6977
		0.945168	17.6173			0.944463	45.6569
		0.946	17.66			0.945295	45.6195
		0.946832	17.7117			0.946127	45.5866
		0.947665	17.731			0.94696	45.5468
		0.948497	17.7237			0.947792	45.5059
		0.949329	17.6908			0.948624	45.4736
		0.950161	17.6941			0.949456	45.4309
		0.950993	17.7076			0.950288	45.3896
		0.951825	17.7382			0.95112	45.3568
		0.952658	17.7753			0.951952	45.3274
		0.95349	17.7594			0.952785	45.3003
		0.954322	17.769			0.953617	45.2757
		0.955154	17.7736			0.954449	45.251
		0.955986	17.7769			0.955281	45.2119
		0.956818	17.7915			0.956113	45.1663
		0.95765	17.7949			0.956945	45.1242
		0.958483	17.7874			0.957778	45.0911
		0.959315	17.7709			0.95861	45.0627
		0.960147	17.7634			0.959442	45.0156
		0.960979	17.7649			0.960274	44.9665
		0.961811	17.7765			0.961106	44.9275
		0.962643	17.7932			0.961938	44.8964
		0.963475	17.7743			0.962771	44.8661
		0.964308	17.7625			0.963603	44.8242
		0.96514	17.7371			0.964435	44.7766
		0.965972	17.7085			0.965267	44.7437
		0.966804	17.7299			0.966099	44.717
		0.967636	17.7549			0.966931	44.6869
		0.968468	17.7675			0.967763	44.6477
		0.969301	17.7391			0.968596	44.6048
		0.970133	17.7271			0.969428	44.5664
		0.970965	17.7207			0.97026	44.5272
		0.971797	17.7046			0.971092	44.4925
		0.972629	17.7046			0.971924	44.4584
		0.973461	17.7318			0.972756	44.4186
		0.974293	17.7575			0.973589	44.3836
		0.975126	17.81			0.974421	44.3524
		0.975958	17.8147			0.975253	44.3177
		0.97679	17.8337			0.976085	44.2893
		0.977622	17.8394			0.976917	44.2629
		0.978454	17.8197			0.977749	44.2236
		0.979286	17.7982			0.978581	44.1938
		0.980119	17.7873			0.979414	44.1646
		0.980951	17.7966			0.980246	44.1334
		0.981783	17.7932			0.981078	44.1036
		0.982615	17.7726			0.98191	44.0701
		0.983447	17.7698			0.982742	44.0406
		0.984279	17.7633			0.983574	44.0119
		0.985111	17.7498			0.984407	43.9833
		0.985944	17.7763			0.985239	43.9514
		0.986776	17.7773			0.986071	43.9179
		0.987608	17.7272			0.986903	43.8835
		0.98844	17.6723			0.987735	43.8436
		0.989272	17.6474			0.988567	43.8059
		0.990104	17.6611			0.9894	43.7674
		0.990937	17.6713			0.990232	43.7202
		0.991769	17.6683			0.991064	43.6745
		0.992601	17.6411			0.991896	43.6439
		0.993433	17.6328			0.992728	43.607
		0.994265	17.6179			0.99356	43.5595
		0.995097	17.6005			0.994392	43.5118
		0.995929	17.594			0.995225	43.4677
		0.996762	17.6013			0.996057	43.4185
		0.997594	17.5945			0.996889	43.3798
		0.998426	17.5626			0.997721	43.3552
		0.999258	17.5443			0.998553	43.3294
		1.00009	17.5178			0.999385	43.3025
		1.00092	17.5175			1.00022	43.2748
		1.00175	17.5143			1.00105	43.2492
		1.00259	17.5167			1.00188	43.2274
		1.00342	17.5149			1.00271	43.1956
		1.00425	17.5023			1.00355	43.159
		1.00508	17.5068			1.00438	43.1282
		1.00591	17.5093			1.00521	43.1049
		1.00675	17.5397			1.00604	43.0782
		1.00758	17.568			1.00687	43.0441
		1.00841	17.5645			1.00771	43.0064
		1.00924	17.5438			1.00854	42.9675
		1.01008	17.5308			1.00937	42.9308
		1.01091	17.5204			1.0102	42.8927
		1.01174	17.5147			1.01104	42.8514
		1.01257	17.522			1.01187	42.8163
		1.0134	17.5253			1.0127	42.7806
		1.01424	17.5275			1.01353	42.7438
		1.01507	17.5095			1.01436	42.7107
		1.0159	17.493			1.0152	42.6764
		1.01673	17.4705			1.01603	42.6386
		1.01757	17.4455			1.01686	42.6072
		1.0184	17.4235			1.01769	42.5695
		1.01923	17.4143			1.01852	42.5236
		1.02006	17.4189			1.01936	42.4861
		1.02089	17.4216			1.02019	42.4516
		1.02173	17.4297			1.02102	42.4156
		1.02256	17.4048			1.02185	42.3847
		1.02339	17.3637			1.02269	42.3545
		1.02422	17.3647			1.02352	42.3214
		1.02506	17.3662			1.02435	42.2851
		1.02589	17.3601			1.02518	42.2451
		1.02672	17.3631			1.02601	42.2127
		1.02755	17.3372			1.02685	42.1864
		1.02838	17.3045			1.02768	42.1592
		1.02921	17.2933			1.02851	42.1279
		1.03005	17.2983			1.02934	42.0862
		1.03088	17.3055			1.03018	42.0515
		1.03171	17.2836			1.03101	42.0215
		1.03254	17.2686			1.03184	41.9782
		1.03338	17.2608			1.03267	41.9455
		1.03421	17.2626			1.0335	41.9082
		1.03504	17.2493			1.03434	41.8765
		1.03587	17.2346			1.03517	41.8482
		1.0367	17.2317			1.036	41.8129
		1.03754	17.2312			1.03683	41.7939
		1.03837	17.2388			1.03767	41.7772
		1.0392	17.2179			1.0385	41.7565
		1.04003	17.2087			1.03933	41.7302
		1.04087	17.1996			1.04016	41.6966
		1.0417	17.1921			1.04099	41.6617
		1.04253	17.1531			1.04183	41.6239
		1.04336	17.1231			1.04266	41.5856
		1.04419	17.101			1.04349	41.5463
		1.04503	17.0788			1.04432	41.5201
		1.04586	17.0593			1.04515	41.4931
		1.04669	17.0434			1.04599	41.4557
		1.04752	17.0314			1.04682	41.4162
		1.04835	17.0038			1.04765	41.377
		1.04919	16.9676			1.04848	41.3424
		1.05002	16.945			1.04931	41.3052
		1.05085	16.9216			1.05015	41.2719
		1.05168	16.8851			1.05098	41.2422
		1.05252	16.8565			1.05181	41.21
		1.05335	16.8297			1.05264	41.1772
		1.05418	16.7859			1.05348	41.1419
		1.05501	16.7694			1.05431	41.1068
		1.05584	16.7426			1.05514	41.0757
		1.05668	16.7012			1.05597	41.0439
		1.05751	16.6437			1.0568	41.0138
		1.05834	16.5989			1.05764	40.9843
		1.05917	16.5691			1.05847	40.9573
		1.06001	16.5251			1.0593	40.9319
		1.06084	16.4889			1.06013	40.9147
		1.06167	16.4804			1.06096	40.8953
		1.0625	16.4501			1.0618	40.8722
		1.06333	16.4005			1.06263	40.8423
		1.06417	16.3845			1.06346	40.819
		1.065	16.3832			1.06429	40.7897
		1.06583	16.3598			1.06513	40.7548
		1.06666	16.3317			1.06596	40.7195
		1.06749	16.3154			1.06679	40.6886
		1.06833	16.2936			1.06762	40.6557
		1.06916	16.2717			1.06845	40.6197
		1.06999	16.2668			1.06929	40.5873
		1.07082	16.2546			1.07012	40.5583
		1.07166	16.2238			1.07095	40.5341
		1.07249	16.17			1.07178	40.5056
		1.07332	16.1361			1.07262	40.4839
		1.07415	16.1239			1.07345	40.4661
		1.07498	16.0868			1.07428	40.4472
		1.07582	16.0353			1.07511	40.4249
		1.07665	15.9901			1.07594	40.3934
		1.07748	15.9478			1.07678	40.363
		1.07831	15.9174			1.07761	40.3291
		1.07914	15.8804			1.07844	40.2791
		1.07998	15.8119			1.07927	40.2317
		1.08081	15.7606			1.08011	40.1953
		1.08164	15.7385			1.08094	40.1644
		1.08247	15.7053			1.08177	40.1345
		1.0833	15.6617			1.0826	40.1126
		1.08414	15.6286			1.08343	40.0824
		1.08497	15.598			1.08427	40.0462
		1.0858	15.5734			1.0851	40.0296
		1.08663	15.5501			1.08593	39.9886
		1.08747	15.5321			1.08676	39.9429
		1.0883	15.515			1.08759	39.9227
		1.08913	15.4756			1.08843	39.9026
		1.08996	15.4369			1.08926	39.8752
		1.09079	15.4105			1.09009	39.8372
		1.09163	15.3655			1.09092	39.804
		1.09246	15.3214			1.09176	39.7717
		1.09329	15.315			1.09259	39.7376
		1.09412	15.3045			1.09342	39.7091
		1.09495	15.2752			1.09425	39.6854
		1.09579	15.2563			1.09508	39.6651
		1.09662	15.2302			1.09592	39.6538
		1.09745	15.2009			1.09675	39.6295
		1.09828	15.1878			1.09758	39.6059
		1.09912	15.1795			1.09841	39.5856
		1.09995	15.1755			1.09924	39.5645
		1.10078	15.144			1.10008	39.5344
		1.10161	15.1018			1.10091	39.4965
		1.10244	15.0648			1.10174	39.4586
		1.10328	15.0288			1.10257	39.424
		1.10411	15.0119			1.1034	39.3935
		1.10494	15.002			1.10424	39.3642
		1.10577	14.9857			1.10507	39.3309
		1.10661	14.9749			1.1059	39.2992
		1.10744	14.9568			1.10673	39.2696
		1.10827	14.9443			1.10757	39.2417
		1.1091	14.9263			1.1084	39.2102
		1.10993	14.9266			1.10923	39.1727
		1.11077	14.9197			1.11006	39.142
		1.1116	14.899			1.11089	39.1159
		1.11243	14.889			1.11173	39.0995
		1.11326	14.8851			1.11256	39.0633
		1.1141	14.8748			1.11339	39.0277
		1.11493	14.8378			1.11422	38.9891
		1.11576	14.7885			1.11505	38.9635
		1.11659	14.7659			1.11589	38.9317
		1.11742	14.7571			1.11672	38.9032
		1.11826	14.7334			1.11755	38.879
		1.11909	14.7174			1.11838	38.8517
		1.11992	14.7043			1.11922	38.8264
		1.12075	14.6885			1.12005	38.8004
		1.12158	14.6837			1.12088	38.7745
		1.12242	14.6751			1.12171	38.7384
		1.12325	14.6468			1.12254	38.7041
		1.12408	14.6408			1.12338	38.6744
		1.12491	14.6683			1.12421	38.6418
		1.12574	14.6853			1.12504	38.615
		1.12658	14.6893			1.12587	38.594
		1.12741	14.6777			1.12671	38.5558
		1.12824	14.6572			1.12754	38.5291
		1.12907	14.6307			1.12837	38.5053
		1.12991	14.6038			1.1292	38.4661
		1.13074	14.5914			1.13003	38.4247
		1.13157	14.5775			1.13087	38.3895
		1.1324	14.5603			1.1317	38.3598
		1.13323	14.5356			1.13253	38.3321
		1.13407	14.494			1.13336	38.303
		1.1349	14.4366			1.1342	38.2763
		1.13573	14.3918			1.13503	38.2541
		1.13656	14.3927			1.13586	38.2177
		1.13739	14.3975			1.13669	38.1938
		1.13823	14.3871			1.13752	38.1508
		1.13906	14.3726			1.13836	38.1116
		1.13989	14.3484			1.13919	38.0654
		1.14072	14.3318			1.14002	38.0183
		1.14156	14.3049			1.14085	37.971
		1.14239	14.2871			1.14168	37.9296
		1.14322	14.287			1.14252	37.8999
		1.14405	14.2767			1.14335	37.8649
		1.14488	14.2732			1.14418	37.825
		1.14572	14.2566			1.14501	37.7918
		1.14655	14.2294			1.14585	37.7567
		1.14738	14.2194			1.14668	37.7027
		1.14821	14.2041			1.14751	37.657
		1.14905	14.1887			1.14834	37.6243
		1.14988	14.1861			1.14917	37.5875
		1.15071	14.1726			1.15001	37.5511
		1.15154	14.1445			1.15084	37.5226
		1.15237	14.0941			1.15167	37.4957
		1.15321	14.0573			1.1525	37.4583
		1.15404	14.0345			1.15333	37.4059
		1.15487	14.0268			1.15417	37.3734
		1.1557	14.023			1.155	37.3532
		1.15654	14.0174			1.15583	37.3214
		1.15737	14.0155			1.15666	37.2725
		1.1582	13.9931			1.15749	37.2364
		1.15903	13.9625			1.15833	37.2017
		1.15986	13.9598			1.15916	37.1674
		1.1607	13.9575			1.15999	37.1398
		1.16153	13.9257			1.16082	37.1153
		1.16236	13.8908			1.16166	37.0906
		1.16319	13.8694			1.16249	37.0683
		1.16402	13.8572			1.16332	37.0483
		1.16486	13.8516			1.16415	37.0205
		1.16569	13.8087			1.16498	36.979
		1.16652	13.744			1.16582	36.9239
		1.16735	13.6935			1.16665	36.8874
		1.16819	13.6613			1.16748	36.8484
		1.16902	13.6361			1.16831	36.8126
		1.16985	13.6208			1.16915	36.7729
		1.17068	13.6024			1.16998	36.7422
		1.17151	13.5731			1.17081	36.7054
		1.17234	13.559			1.17164	36.6675
		1.17318	13.5485			1.17247	36.6416
		1.17401	13.5218			1.17331	36.6136
		1.17484	13.5062			1.17414	36.589
		1.17567	13.5227			1.17497	36.5532
		1.17651	13.5227			1.1758	36.5184
		1.17734	13.5183			1.17664	36.479
		1.17817	13.5065			1.17747	36.4521
		1.179	13.4836			1.1783	36.4144
		1.17983	13.4655			1.17913	36.3765
		1.18067	13.4395			1.17996	36.3515
		1.1815	13.4386			1.1808	36.3222
		1.18233	13.4305			1.18163	36.2891
		1.18316	13.4178			1.18246	36.2582
		1.18399	13.4061			1.18329	36.225
		1.18483	13.4091			1.18412	36.1887
		1.18566	13.3988			1.18496	36.1621
		1.18649	13.3727			1.18579	36.1307
		1.18732	13.3262			1.18662	36.0957
		1.18816	13.3046			1.18745	36.0599
		1.18899	13.2916			1.18829	36.0473
		1.18982	13.2491			1.18912	36.0343
		1.19065	13.2062			1.18995	36.0041
		1.19148	13.1607			1.19078	35.9911
		1.19232	13.1313			1.19161	35.9514
		1.19315	13.1196			1.19245	35.9189
		1.19398	13.1099			1.19328	35.8803
		1.19481	13.0929			1.19411	35.8559
		1.19565	13.0697			1.19494	35.8271
		1.19648	13.0555			1.19578	35.8045
		1.19731	13.019			1.19661	35.7648
		1.19814	12.9899			1.19744	35.7255
		1.19897	12.979			1.19827	35.7173
		1.19981	12.9788			1.1991	35.6942
		1.20064	12.9802			1.19993	35.6708
		1.20147	12.9547			1.20077	35.6314
		1.2023	12.9293			1.2016	35.5776
		1.20314	12.8995			1.20243	35.5357
		1.20397	12.8812			1.20326	35.5068
		1.2048	12.8608			1.2041	35.4708
		1.20563	12.8397			1.20493	35.4341
		1.20646	12.8059			1.20576	35.4074
		1.2073	12.7799			1.20659	35.3777
		1.20813	12.7583			1.20742	35.3614
		1.20896	12.7573			1.20826	35.3215
		1.20979	12.7723			1.20909	35.2958
		1.21062	12.7535			1.20992	35.2693
		1.21146	12.7286			1.21075	35.2464
		1.21229	12.7057			1.21159	35.218
		1.21312	12.6978			1.21242	35.186
		1.21395	12.6913			1.21325	35.1615
		1.21479	12.6921			1.21408	35.1366
		1.21562	12.6801			1.21491	35.1134
		1.21645	12.6412			1.21575	35.0769
		1.21728	12.6051			1.21658	35.0493
		1.21811	12.5936			1.21741	35.0198
		1.21895	12.5956			1.21824	34.9887
		1.21978	12.5739			1.21907	34.9508
		1.22061	12.532			1.21991	34.9206
		1.22144	12.5094			1.22074	34.9006
		1.22227	12.4815			1.22157	34.8564
		1.22311	12.4447			1.2224	34.8331
		1.22394	12.4293			1.22324	34.7982
		1.22477	12.4269			1.22407	34.7601
		1.2256	12.4179			1.2249	34.743
		1.22643	12.387			1.22573	34.722
		1.22727	12.3656			1.22656	34.6941
		1.2281	12.3431			1.2274	34.6745
		1.22893	12.3473			1.22823	34.6333
		1.22976	12.3305			1.22906	34.6066
		1.2306	12.2955			1.22989	34.5674
		1.23143	12.2641			1.23073	34.5256
		1.23226	12.2594			1.23156	34.4986
		1.23309	12.2621			1.23239	34.4473
		1.23392	12.2506			1.23322	34.4264
		1.23476	12.2228			1.23405	34.3953
		1.23559	12.2006			1.23489	34.3719
		1.23642	12.1857			1.23572	34.3335
		1.23725	12.1666			1.23655	34.2991
		1.23809	12.132			1.23738	34.2656
		1.23892	12.1108			1.23822	34.2233
		1.23975	12.0876			1.23905	34.1931
		1.24058	12.0347			1.23988	34.1492
		1.24141	11.9736			1.24071	34.104
		1.24225	11.9456			1.24154	34.0686
		1.24308	11.9239			1.24238	34.0262
		1.24391	11.9141			1.24321	34.002
		1.24474	11.9031			1.24404	33.9612
		1.24558	11.8924			1.24487	33.9256
		1.24641	11.8681			1.2457	33.8884
		1.24724	11.8536			1.24654	33.8627
		1.24807	11.83			1.24737	33.8293
		1.2489	11.8126			1.2482	33.807
		1.24974	11.8199			1.24903	33.7794
		1.25057	11.8075			1.24987	33.761
		1.2514	11.7617			1.2507	33.7218
		1.25223	11.7318			1.25153	33.683
		1.25306	11.7131			1.25236	33.6564
		1.2539	11.7039			1.25319	33.6151
		1.25473	11.6868			1.25403	33.5969
		1.25556	11.6579			1.25486	33.5763
		1.25639	11.6218			1.25569	33.5375
		1.25723	11.5932			1.25652	33.4991
		1.25806	11.5866			1.25735	33.4767
		1.25889	11.5834			1.25819	33.4519
		1.25972	11.5762			1.25902	33.4237
		1.26055	11.5343			1.25985	33.393
		1.26139	11.4996			1.26068	33.3586
		1.26222	11.5013			1.26151	33.318
		1.26305	11.4864			1.26235	33.2656
		1.26388	11.4697			1.26318	33.2424
		1.26471	11.4549			1.26401	33.2138
		1.26555	11.4029			1.26484	33.1927
		1.26638	11.3771			1.26568	33.1719
		1.26721	11.3582			1.26651	33.1326
		1.26804	11.3416			1.26734	33.1118
		1.26887	11.3409			1.26817	33.0771
		1.26971	11.3223			1.269	33.0457
		1.27054	11.2927			1.26984	33.0306
		1.27137	11.2811			1.27067	32.9994
		1.2722	11.3087			1.2715	32.9817
		1.27304	11.328			1.27233	32.9641
		1.27387	11.3135			1.27317	32.9387
		1.2747	11.2904			1.274	32.9001
		1.27553	11.2797			1.27483	32.8777
		1.27636	11.3025			1.27566	32.8415
		1.2772	11.3232			1.27649	32.8108
		1.27803	11.3245			1.27733	32.7766
		1.27886	11.3276			1.27816	32.7542
		1.27969	11.3185			1.27899	32.701
		1.28052	11.3281			1.27982	32.6692
		1.28136	11.3398			1.28066	32.641
		1.28219	11.3482			1.28149	32.6094
		1.28302	11.358			1.28232	32.5996
		1.28385	11.3487			1.28315	32.5633
		1.28469	11.3662			1.28398	32.5324
		1.28552	11.3523			1.28482	32.5071
		1.28635	11.3558			1.28565	32.4819
		1.28718	11.3826			1.28648	32.4374
		1.28801	11.3945			1.28731	32.4145
		1.28885	11.3909			1.28814	32.3722
		1.28968	11.4259			1.28898	32.3265
		1.29051	11.4407			1.28981	32.2854
		1.29134	11.4319			1.29064	32.2408
		1.29218	11.4233			1.29147	32.2014
		1.29301	11.4459			1.29231	32.1803
		1.29384	11.4475			1.29314	32.162
		1.29467	11.4354			1.29397	32.1268
		1.2955	11.4025			1.2948	32.0956
		1.29634	11.3707			1.29563	32.0648
		1.29717	11.3561			1.29647	32.0284
		1.298	11.3455			1.2973	31.9965
		1.29883	11.3469			1.29813	31.9648
		1.29966	11.3606			1.29896	31.9256
		1.3005	11.3693			1.29979	31.8919
		1.30133	11.375			1.30063	31.8582
		1.30216	11.3712			1.30146	31.8332
		1.30299	11.3609			1.30229	31.8127
		1.30383	11.3626			1.30312	31.786
		1.30466	11.3528			1.30395	31.7655
		1.30549	11.3477			1.30479	31.7394
		1.30632	11.3367			1.30562	31.6958
		1.30715	11.3543			1.30645	31.6596
		1.30799	11.3513			1.30728	31.6197
		1.30882	11.3502			1.30812	31.5833
		1.30965	11.3442			1.30895	31.536
		1.31048	11.3435			1.30978	31.5077
		1.31132	11.3347			1.31061	31.4643
		1.31215	11.3472			1.31144	31.4224
		1.31298	11.3506			1.31228	31.3856
		1.31381	11.3103			1.31311	31.3434
		1.31464	11.2971			1.31394	31.2949
		1.31547	11.3216			1.31477	31.25
		1.31631	11.3085			1.3156	31.2282
		1.31714	11.2974			1.31644	31.1951
		1.31797	11.2825			1.31727	31.1671
		1.3188	11.2631			1.3181	31.1247
		1.31964	11.2584			1.31893	31.0922
		1.32047	11.2565			1.31977	31.0558
		1.3213	11.2568			1.3206	31.0426
		1.32213	11.2289			1.32143	31.0369
		1.32296	11.1984			1.32226	31.0071
		1.3238	11.2081			1.32309	30.9738
		1.32463	11.2371			1.32393	30.9339
		1.32546	11.2498			1.32476	30.9129
		1.32629	11.2487			1.32559	30.8789
		1.32713	11.2503			1.32642	30.838
		1.32796	11.2675			1.32726	30.8012
		1.32879	11.246			1.32809	30.7704
		1.32962	11.2173			1.32892	30.7308
		1.33045	11.2004			1.32975	30.7051
		1.33129	11.1918			1.33058	30.6771
		1.33212	11.1709			1.33142	30.6439
		1.33295	11.1745			1.33225	30.6116
		1.33378	11.1656			1.33308	30.5803
		1.33462	11.1362			1.33391	30.5464
		1.33545	11.1475			1.33475	30.5118
		1.33628	11.1675			1.33558	30.4903
		1.33711	11.1915			1.33641	30.4629
		1.33794	11.2128			1.33724	30.4169
		1.33878	11.1803			1.33807	30.3844
		1.33961	11.1742			1.33891	30.3549
		1.34044	11.1727			1.33974	30.322
		1.34127	11.1648			1.34057	30.2944
		1.3421	11.1466			1.3414	30.2435
		1.34294	11.1207			1.34223	30.2142
		1.34377	11.1549			1.34307	30.1723
		1.3446	11.1655			1.3439	30.1388
		1.34543	11.1458			1.34473	30.1093
		1.34627	11.1386			1.34556	30.0692
		1.3471	11.1201			1.3464	30.0331
		1.34793	11.1372			1.34723	30.0009
		1.34876	11.1218			1.34806	29.9739
		1.34959	11.1359			1.34889	29.9548
		1.35043	11.1246			1.34972	29.9293
		1.35126	11.1631			1.35056	29.8971
		1.35209	11.1722			1.35139	29.8564
		1.35292	11.1654			1.35222	29.8262
		1.35375	11.1202			1.35305	29.8046
		1.35459	11.1085			1.35389	29.776
		1.35542	11.1283			1.35472	29.7494
		1.35625	11.1228			1.35555	29.7238
		1.35708	11.1186			1.35638	29.6949
		1.35791	11.1514			1.35721	29.6732
		1.35875	11.1663			1.35804	29.6349
		1.35958	11.1288			1.35888	29.605
		1.36041	11.117			1.35971	29.5787
		1.36124	11.1219			1.36054	29.5539
		1.36208	11.1021			1.36137	29.5173
		1.36291	11.099			1.36221	29.4681
		1.36374	11.0868			1.36304	29.4204
		1.36457	11.1117			1.36387	29.3854
		1.3654	11.1352			1.3647	29.3693
		1.36624	11.1269			1.36553	29.3447
		1.36707	11.1141			1.36637	29.3006
		1.3679	11.1113			1.3672	29.2681
		1.36873	11.104			1.36803	29.2537
		1.36956	11.0692			1.36886	29.2422
		1.3704	11.046			1.3697	29.2142
		1.37123	11.0532			1.37053	29.1875
		1.37206	11.0538			1.37136	29.1567
		1.37289	11.0443			1.37219	29.1244
		1.37373	11.0502			1.37302	29.0981
		1.37456	11.0621			1.37386	29.0776
		1.37539	11.0941			1.37469	29.041
		1.37622	11.0914			1.37552	29.007
		1.37705	11.0684			1.37635	28.9725
		1.37789	11.0618			1.37719	28.9344
		1.37872	11.0448			1.37802	28.9067
		1.37955	11.0276			1.37885	28.8813
		1.38038	11.075			1.37968	28.8528
		1.38122	11.0697			1.38051	28.8253
		1.38205	11.0884			1.38135	28.7961
		1.38288	11.1128			1.38218	28.7685
		1.38371	11.1313			1.38301	28.7521
		1.38454	11.1289			1.38384	28.7213
		1.38538	11.1284			1.38467	28.692
		1.38621	11.1732			1.38551	28.6643
		1.38704	11.2035			1.38634	28.6314
		1.38787	11.2176			1.38717	28.6064
		1.38871	11.2423			1.388	28.5756
		1.38954	11.2629			1.38884	28.5549
		1.39037	11.2977			1.38967	28.5269
		1.3912	11.2761			1.3905	28.4941
		1.39203	11.2794			1.39133	28.4691
		1.39287	11.2477			1.39216	28.4499
		1.3937	11.193			1.393	28.4187
		1.39453	11.18			1.39383	28.3874
		1.39536	11.2068			1.39466	28.3482
		1.39619	11.2231			1.39549	28.3268
		1.39703	11.2156			1.39633	28.2934
		1.39786	11.2026			1.39716	28.2658
		1.39869	11.1903			1.39799	28.24
		1.39952	11.1451			1.39882	28.1984
		1.40036	11.1081			1.39965	28.1676
		1.40119	11.1244			1.40048	28.14
		1.40202	11.1079			1.40132	28.1158
		1.40285	11.0739			1.40215	28.0845
		1.40368	11.1206			1.40298	28.052
		1.40452	11.1216			1.40381	28.0323
		1.40535	11.1443			1.40465	28.0105
		1.40618	11.1521			1.40548	27.9787
		1.40701	11.1238			1.40631	27.9349
		1.40784	11.1393			1.40714	27.8903
		1.40868	11.1685			1.40797	27.8646
		1.40951	11.1253			1.40881	27.844
		1.41034	11.1459			1.40964	27.802
		1.41117	11.1166			1.41047	27.7525
		1.412	11.1388			1.4113	27.7186
		1.41284	11.1745			1.41214	27.6911
		1.41367	11.2003			1.41297	27.6579
		1.4145	11.1795			1.4138	27.6261
		1.41533	11.1831			1.41463	27.5844
		1.41617	11.1525			1.41546	27.5643
		1.417	11.118			1.4163	27.5384
		1.41783	11.11			1.41713	27.511
		1.41866	11.1291			1.41796	27.4893
		1.41949	11.103			1.41879	27.4596
		1.42033	11.0988			1.41962	27.4293
		1.42116	11.1061			1.42046	27.3984
		1.42199	11.0731			1.42129	27.369
		1.42282	11.0812			1.42212	27.3432
		1.42365	11.022			1.42295	27.3154
		1.42449	10.9726			1.42379	27.2754
		1.42532	10.9261			1.42462	27.2483
		1.42615	10.906			1.42545	27.2198
		1.42698	10.8818			1.42628	27.1902
		1.42782	10.8368			1.42711	27.1586
		1.42865	10.8163			1.42795	27.1228
		1.42948	10.8068			1.42878	27.0912
		1.43031	10.7982			1.42961	27.0658
		1.43114	10.7375			1.43044	27.0347
		1.43198	10.7391			1.43128	27.006
		1.43281	10.7493			1.43211	26.9821
		1.43364	10.767			1.43294	26.9385
		1.43447	10.7821			1.43377	26.8872
		1.43531	10.7921			1.4346	26.8654
		1.43614	10.8033			1.43544	26.8463
		1.43697	10.8197			1.43627	26.826
		1.4378	10.8043			1.4371	26.7953
		1.43863	10.7893			1.43793	26.7652
		1.43947	10.8004			1.43877	26.7408
		1.4403	10.798			1.4396	26.7056
		1.44113	10.812			1.44043	26.6894
		1.44196	10.8281			1.44126	26.6687
		1.44279	10.8127			1.44209	26.634
		1.44363	10.7882			1.44293	26.5943
		1.44446	10.8046			1.44376	26.5664
		1.44529	10.7541			1.44459	26.5363
		1.44612	10.7155			1.44542	26.4996
		1.44695	10.6705			1.44625	26.4742
		1.44779	10.6522			1.44709	26.4514
		1.44862	10.6409			1.44792	26.4286
		1.44945	10.6076			1.44875	26.4135
		1.45028	10.5737			1.44958	26.3818
		1.45112	10.5834			1.45042	26.3507
		1.45195	10.552			1.45125	26.3295
		1.45278	10.5654			1.45208	26.3021
		1.45361	10.5531			1.45291	26.2754
		1.45444	10.5132			1.45374	26.2453
		1.45528	10.4703			1.45458	26.2259
		1.45611	10.4909			1.45541	26.207
		1.45694	10.4823			1.45624	26.1891
		1.45777	10.4737			1.45707	26.1594
		1.4586	10.4822			1.4579	26.1386
		1.45944	10.4997			1.45874	26.1175
		1.46027	10.5084			1.45957	26.0836
		1.4611	10.5441			1.4604	26.0575
		1.46193	10.5529			1.46123	26.0385
		1.46277	10.5628			1.46206	26.0139
		1.4636	10.5745			1.4629	25.9837
		1.46443	10.5521			1.46373	25.9484
		1.46526	10.5656			1.46456	25.9149
		1.46609	10.5813			1.46539	25.883
		1.46693	10.6226			1.46623	25.8435
		1.46776	10.6521			1.46706	25.8072
		1.46859	10.6686			1.46789	25.7842
		1.46942	10.683			1.46872	25.7598
		1.47026	10.6797			1.46955	25.7343
		1.47109	10.6863			1.47039	25.705
		1.47192	10.6997			1.47122	25.6797
		1.47275	10.7423			1.47205	25.6532
		1.47358	10.7059			1.47288	25.6219
		1.47442	10.7059			1.47372	25.5912
		1.47525	10.6817			1.47455	25.5724
		1.47608	10.6773			1.47538	25.5689
		1.47691	10.7047			1.47621	25.5499
		1.47775	10.7031			1.47704	25.5182
		1.47858	10.7119			1.47788	25.4892
		1.47941	10.712			1.47871	25.4632
		1.48024	10.7209			1.47954	25.4473
		1.48107	10.7368			1.48037	25.4156
		1.48191	10.7478			1.48121	25.3845
		1.48274	10.7337			1.48204	25.3443
		1.48357	10.7412			1.48287	25.3092
		1.4844	10.7522			1.4837	25.285
		1.48523	10.8022			1.48453	25.2772
		1.48607	10.8397			1.48537	25.2624
		1.4869	10.8506			1.4862	25.2466
		1.48773	10.8626			1.48703	25.2223
		1.48856	10.8908			1.48786	25.1885
		1.4894	10.9093			1.48869	25.1543
		1.49023	10.9101			1.48953	25.1248
		1.49106	10.8917			1.49036	25.1005
		1.49189	10.8723			1.49119	25.0726
		1.49272	10.8832			1.49202	25.0328
		1.49356	10.9281			1.49286	24.974
		1.49439	11.0151			1.49369	24.9135
		1.49522	11.0397			1.49452	24.8588
		1.49605	11.0825			1.49535	24.7926
		1.49688	11.0782			1.49618	24.5389
		1.49772	11.042			1.49702	24.5202
		1.49855	11.0358			1.49785	24.5
		1.49938	11.002			1.49868	24.4792
		1.50021	11.0005			1.49951	24.4612
		1.50104	10.9926			1.50034	24.4309
		1.50188	10.976			1.50118	24.4016
		1.50271	10.9657			1.50201	24.3838
		1.50354	10.9661			1.50284	24.3612
		1.50437	10.9463			1.50367	24.3393
		1.50521	10.9388			1.5045	24.3257
		1.50604	10.9555			1.50534	24.3038
		1.50687	10.972			1.50617	24.2774
		1.5077	10.9758			1.507	24.2495
		1.50853	10.9756			1.50783	24.2259
		1.50937	10.9765			1.50867	24.2084
		1.5102	10.9857			1.5095	24.1913
		1.51103	10.9891			1.51033	24.1652
		1.51186	10.9882			1.51116	24.1566
		1.51269	10.9908			1.51199	24.1264
		1.51353	10.9978			1.51283	24.1176
		1.51436	11.0104			1.51366	24.095
		1.51519	11.0224			1.51449	24.0847
		1.51602	11.0261			1.51532	24.0671
		1.51686	11.0211			1.51615	24.0475
		1.51769	10.9911			1.51699	24.0071
		1.51852	10.9774			1.51782	23.986
		1.51935	11.0005			1.51865	23.962
		1.52018	11.0309			1.51948	23.9502
		1.52102	11.0442			1.52032	23.9178
		1.52185	11.0502			1.52115	23.9025
		1.52268	11.0649			1.52198	23.8806
		1.52351	11.1182			1.52281	23.8446
		1.52435	11.1858			1.52364	23.8267
		1.52518	11.2353			1.52448	23.8037
		1.52601	11.2803			1.52531	23.775
		1.52684	11.313			1.52614	23.7289
		1.52767	11.3378			1.52697	23.7084
		1.52851	11.3924			1.52781	23.6749
		1.52934	11.4678			1.52864	23.6424
		1.53017	11.5098			1.52947	23.6118
		1.531	11.568			1.5303	23.5829
		1.53184	11.6567			1.53113	23.5485
		1.53267	11.7479			1.53197	23.5158
		1.5335	11.8259			1.5328	23.4821
		1.53433	11.9111			1.53363	23.453
		1.53516	12.0001			1.53446	23.4259
		1.53599	12.0841			1.5353	23.3948
		1.53683	12.1585			1.53613	23.3669
		1.53766	12.2155			1.53696	23.3318
		1.53849	12.2797			1.53779	23.3113
		1.53932	12.3493			1.53862	23.2758
		1.54016	12.4276			1.53946	23.2574
		1.54099	12.4937			1.54029	23.2406
		1.54182	12.5182			1.54112	23.2096
		1.54265	12.5456			1.54195	23.1799
		1.54348	12.5858			1.54278	23.1518
		1.54432	12.6247			1.54362	23.1097
		1.54515	12.6464			1.54445	23.0856
		1.54598	12.673			1.54528	23.0664
		1.54681	12.7095			1.54611	23.0351
		1.54764	12.7324			1.54695	23.0028
		1.54848	12.7269			1.54778	22.9888
		1.54931	12.7317			1.54861	22.9827
		1.55014	12.7202			1.54944	22.9503
		1.55097	12.7011			1.55027	22.9165
		1.55181	12.6866			1.55111	22.8884
		1.55264	12.6278			1.55194	22.8633
		1.55347	12.6142			1.55277	22.8315
		1.5543	12.6048			1.5536	22.7977
		1.55513	12.5792			1.55443	22.7685
		1.55597	12.5266			1.55527	22.7546
		1.5568	12.4733			1.5561	22.7307
		1.55763	12.4522			1.55693	22.702
		1.55846	12.4006			1.55776	22.6681
		1.5593	12.3588			1.55859	22.6412
		1.56013	12.3174			1.55943	22.6035
		1.56096	12.2547			1.56026	22.5783
		1.56179	12.1743			1.56109	22.5596
		1.56262	12.1108			1.56192	22.5419
		1.56346	12.0539			1.56276	22.5094
		1.56429	11.9965			1.56359	22.4822
		1.56512	11.9246			1.56442	22.4591
		1.56595	11.8235			1.56525	22.4388
		1.56679	11.728			1.56608	22.4181
		1.56762	11.5934			1.56692	22.4183
		1.56845	11.467			1.56775	22.4115
		1.56928	11.3322			1.56858	22.387
		1.57011	11.1966			1.56941	22.3762
		1.57095	11.0327			1.57024	22.3461
		1.57178	10.9158			1.57108	22.3209
		1.57261	10.7741			1.57191	22.3163
		1.57344	10.635			1.57274	22.303
		1.57427	10.4979			1.57357	22.2931
		1.57511	10.3636			1.57441	22.2754
		1.57594	10.1962			1.57524	22.2585
		1.57677	10.0294			1.57607	22.2271
		1.5776	9.89525			1.5769	22.215
		1.57844	9.74636			1.57774	22.1938
		1.57927	9.60654			1.57857	22.176
		1.5801	9.47516			1.5794	22.1423
		1.58093	9.34564			1.58023	22.1286
		1.58176	9.21277			1.58106	22.1006
		1.5826	9.09355			1.5819	22.0695
		1.58343	8.97931			1.58273	22.0431
		1.58426	8.86796			1.58356	22.0183
		1.58509	8.77881			1.58439	21.9956
		1.58593	8.67197			1.58522	21.9678
		1.58676	8.57663			1.58606	21.9399
		1.58759	8.49146			1.58689	21.9096
		1.58842	8.39875			1.58772	21.8881
		1.58925	8.31055			1.58855	21.8653
		1.59008	8.21517			1.58939	21.8322
		1.59092	8.14267			1.59022	21.7825
		1.59175	8.08398			1.59105	21.7645
		1.59258	8.03492			1.59188	21.7286
		1.59341	7.99319			1.59271	21.7092
		1.59425	7.96441			1.59355	21.6806
		1.59508	7.93149			1.59438	21.6483
		1.59591	7.8801			1.59521	21.6437
		1.59674	7.8064			1.59604	21.6284
		1.59757	7.75143			1.59687	21.586
		1.59841	7.70695			1.59771	21.5329
		1.59924	7.64415			1.59854	21.509
		1.60007	7.62756			1.59937	21.5024
		1.6009	7.61603			1.6002	21.4888
		1.60173	7.59746			1.60103	21.4815
		1.60257	7.59332			1.60187	21.4672
		1.6034	7.56902			1.6027	21.4426
		1.60423	7.53933			1.60353	21.4261
		1.60506	7.52562			1.60436	21.4149
		1.6059	7.52107			1.6052	21.3974
		1.60673	7.48029			1.60603	21.3706
		1.60756	7.49428			1.60686	21.353
		1.60839	7.48231			1.60769	21.337
		1.60922	7.51346			1.60852	21.316
		1.61006	7.53488			1.60936	21.3004
		1.61089	7.58059			1.61019	21.2828
		1.61172	7.59066			1.61102	21.255
		1.61255	7.58555			1.61185	21.2444
		1.61339	7.56703			1.61268	21.2336
		1.61422	7.55601			1.61352	21.216
		1.61505	7.5501			1.61435	21.2026
		1.61588	7.54148			1.61518	21.1841
		1.61671	7.52616			1.61601	21.1666
		1.61755	7.54018			1.61685	21.147
		1.61838	7.54413			1.61768	21.1304
		1.61921	7.55228			1.61851	21.1117
		1.62004	7.56293			1.61934	21.0994
		1.62088	7.58438			1.62017	21.0763
		1.62171	7.61227			1.62101	21.0665
		1.62254	7.6287			1.62184	21.0468
		1.62337	7.6317			1.62267	21.036
		1.6242	7.65119			1.6235	21.0276
		1.62504	7.67324			1.62434	21.0161
		1.62587	7.6993			1.62517	20.9987
		1.6267	7.70104			1.626	20.9886
		1.62753	7.71194			1.62683	20.988
		1.62836	7.72597			1.62766	20.9739
		1.6292	7.74122			1.6285	20.9581
		1.63003	7.74148			1.62933	20.9278
		1.63086	7.73781			1.63016	20.9069
		1.63169	7.76274			1.63099	20.8905
		1.63253	7.75411			1.63183	20.8765
[truncated: 42,324 more rows]

## Sheet: Fig S2
									mL	Relative mAU
									-0.029277	0
									-0.028446	0
									-0.027614	0
									-0.026782	0
									-0.02595	0
									-0.025118	0
									-0.024286	0
									-0.023455	0
									-0.022623	0
									-0.021791	0
									-0.020959	0
									-0.020127	0
									-0.019295	0
									-0.018463	0
									-0.017632	0
									-0.0168	0
									-0.015968	0
									-0.015136	0
									-0.014304	0
									-0.013472	0
									-0.01264	0
									-0.011809	0
									-0.010977	0
									-0.010145	0
									-0.009313	0
									-0.008481	0
									-0.007649	0
									-0.006818	0
									-0.005986	0
									-0.005154	0
									-0.004322	0
									-0.00349	0
									-0.002658	0
									-0.001826	0
									-0.000995	0
									-0.000163	0
									0.000669	0
									0.001501	0
									0.002333	0
									0.003165	0
									0.003997	0
									0.004828	0
									0.00566	0
									0.006492	0
									0.007324	0
									0.008156	0
									0.008988	0
									0.00982	0
									0.010651	0
									0.011483	0
									0.012315	0
									0.013147	0
									0.013979	0
									0.014811	0
									0.015642	0
									0.016474	0
									0.017306	0
									0.018138	0
									0.01897	0
									0.019802	0
									0.020634	0
									0.021465	0
									0.022297	0
									0.023129	0
									0.023961	0
									0.024793	0
									0.025625	0
									0.026457	0
									0.027288	0
									0.02812	0
									0.028952	0
									0.029784	0
									0.030616	0
									0.031448	0
									0.032279	0
									0.033111	0
									0.033943	0
									0.034775	0
									0.035607	0
									0.036439	0
									0.037271	0
									0.038102	0
									0.038934	0
									0.039766	0
									0.040598	0
									0.04143	0
									0.042262	0
									0.043094	0
									0.043925	0
									0.044757	0
									0.045589	0
									0.046421	0
									0.047253	0
									0.048085	0
									0.048917	0
									0.049748	0
									0.05058	0
									0.051412	0
									0.052244	0
									0.053076	0
									0.053908	0
									0.054739	0
									0.055571	0
									0.056403	0
									0.057235	0
									0.058067	0
									0.058899	0
									0.059731	0
									0.060562	0
									0.061394	0
									0.062226	0
									0.063058	0
									0.06389	0
									0.064722	0
									0.065554	0
									0.066385	0
									0.067217	0
									0.068049	0
									0.068881	0
									0.069713	0
									0.070545	0
									0.071376	0
									0.072208	0
									0.07304	0
									0.073872	0
									0.074704	0
									0.075536	0
									0.076368	0
									0.077199	0
									0.078031	0
									0.078863	0
									0.079695	0
									0.080527	0
									0.081359	0
									0.082191	0
									0.083022	0
									0.083854	0
									0.084686	0
									0.085518	0
									0.08635	0
									0.087182	0
									0.088014	0
									0.088845	0
									0.089677	0
									0.090509	0
									0.091341	0
									0.092173	0
									0.093005	0
									0.093836	0
									0.094668	0
									0.0955	0
									0.096332	0
									0.097164	0
									0.097996	0
									0.098828	0
									0.099659	0
									0.100491	0
									0.101323	0
									0.102155	0
									0.102987	0
									0.103819	0
									0.104651	0
									0.105482	0
									0.106314	0
									0.107146	0
									0.107978	0
									0.10881	0
									0.109642	0
									0.110473	0
									0.111305	0
									0.112137	0
									0.112969	0
									0.113801	0
									0.114633	0
									0.115465	0
									0.116296	0
									0.117128	0
									0.11796	0
									0.118792	0
									0.119624	0
									0.120456	0
									0.121288	0
									0.122119	0
									0.122951	0
									0.123783	0
									0.124615	0
									0.125447	0
									0.126279	0
									0.127111	0
									0.127942	0
									0.128774	0
									0.129606	0
									0.130438	0
									0.13127	0
									0.132102	0
									0.132933	0
									0.133765	0
									0.134597	0
									0.135429	0
									0.136261	0
									0.137093	0
									0.137925	0
									0.138756	0
									0.139588	0
									0.14042	0
									0.141252	0
									0.142084	0
									0.142916	0
									0.143748	0
									0.144579	0
									0.145411	0
									0.146243	0
									0.147075	0
									0.147907	0
									0.148739	0
									0.14957	0
									0.150402	0
									0.151234	0
									0.152066	0
									0.152898	0
									0.15373	0
									0.154562	0
									0.155393	0
									0.156225	0
									0.157057	0
									0.157889	0
									0.158721	0
									0.159553	0
									0.160385	0
									0.161216	0
									0.162048	0
									0.16288	0
									0.163712	0
									0.164544	0
									0.165376	0
									0.166208	0
									0.167039	0
									0.167871	0
									0.168703	0
									0.169535	0
									0.170367	0
									0.171199	0
									0.17203	0
									0.172862	0
									0.173694	0
									0.174526	0
									0.175358	0
									0.17619	0
									0.177022	0
									0.177853	0
									0.178685	0
									0.179517	0
									0.180349	0
									0.181181	0
									0.182013	0
									0.182845	0
									0.183676	0
									0.184508	0
									0.18534	0
									0.186172	0
									0.187004	0
									0.187836	0
									0.188667	0
									0.189499	0
									0.190331	0
									0.191163	0
									0.191995	0
									0.192827	0
									0.193659	0
									0.19449	0
									0.195322	0
									0.196154	0
									0.196986	0
									0.197818	0
									0.19865	0
									0.199482	0.00552064
									0.200313	0.0273674
									0.201145	0.0499323
									0.201977	0.0638786
									0.202809	0.0826059
									0.203641	0.0925324
									0.204473	0.104624
									0.205305	0.126224
									0.206136	0.152498
									0.206968	0.177636
									0.2078	0.206579
									0.208632	0.245867
									0.209464	0.287759
									0.210296	0.332257
									0.211127	0.373131
									0.211959	0.405172
									0.212791	0.437471
									0.213623	0.47634
									0.214455	0.524397
									0.215287	0.574801
									0.216119	0.619266
									0.21695	0.664514
									0.217782	0.716397
									0.218614	0.783138
									0.219446	0.850886
									0.220278	0.914497
									0.22111	0.971826
									0.221942	1.03498
									0.222773	1.10792
									0.223605	1.18874
									0.224437	1.26222
									0.225269	1.33299
									0.226101	1.40923
									0.226933	1.48707
									0.227764	1.56831
									0.228596	1.65457
									0.229428	1.73886
									0.23026	1.81856
									0.231092	1.90879
									0.231924	2.00691
									0.232756	2.10127
									0.233587	2.19653
									0.234419	2.29428
									0.235251	2.39083
									0.236083	2.49665
									0.236915	2.59702
									0.237747	2.69496
									0.238579	2.80385
									0.23941	2.90892
									0.240242	3.01862
									0.241074	3.13918
									0.241906	3.26081
									0.242738	3.37973
									0.24357	3.5055
									0.244401	3.6373
									0.245233	3.78292
									0.246065	3.92327
									0.246897	4.06397
									0.247729	4.20893
									0.248561	4.35488
									0.249393	4.51356
									0.250224	4.6725
									0.251056	4.83292
									0.251888	4.99152
									0.25272	5.15894
									0.253552	5.32896
									0.254384	5.50679
									0.255216	5.6879
									0.256047	5.84499
									0.256879	5.99693
									0.257711	6.16993
									0.258543	6.36445
									0.259375	6.55623
									0.260207	6.74979
									0.261039	6.95388
									0.26187	7.1614
									0.262702	7.37835
									0.263534	7.59583
									0.264366	7.81015
									0.265198	8.02851
									0.26603	8.25032
									0.266861	8.47448
									0.267693	8.7007
									0.268525	8.92694
									0.269357	9.15533
									0.270189	9.38535
									0.271021	9.61788
									0.271853	9.85843
									0.272684	10.0997
									0.273516	10.338
									0.274348	10.5834
									0.27518	10.8321
									0.276012	11.0869
									0.276844	11.3483
									0.277676	11.6019
									0.278507	11.8594
									0.279339	12.1243
									0.280171	12.3891
									0.281003	12.661
									0.281835	12.9403
									0.282667	13.2317
									0.283498	13.5217
									0.28433	13.7993
									0.285162	14.075
									0.285994	14.3543
									0.286826	14.6367
									0.287658	14.9164
									0.28849	15.1924
									0.289321	15.4712
									0.290153	15.7578
									0.290985	16.0368
									0.291817	16.3144
									0.292649	16.6
									0.293481	16.8908
									0.294313	17.1824
									0.295144	17.4752
									0.295976	17.7616
									0.296808	18.0477
									0.29764	18.3552
									0.298472	18.67
									0.299304	18.9725
									0.300135	19.267
									0.300967	19.5716
									0.301799	19.8712
									0.302631	20.1686
									0.303463	20.47
									0.304295	20.7545
									0.305127	21.0355
									0.305958	21.3181
									0.30679	21.5925
									0.307622	21.8683
									0.308454	22.139
									0.309286	22.3927
									0.310118	22.6329
									0.31095	22.8731
									0.311781	23.13
									0.312613	23.3931
									0.313445	23.644
									0.314277	23.8999
									0.315109	24.1491
									0.315941	24.389
									0.316773	24.6218
									0.317604	24.8447
									0.318436	25.0639
									0.319268	25.2798
									0.3201	25.4932
									0.320932	25.7026
									0.321764	25.9127
									0.322595	26.1069
									0.323427	26.293
									0.324259	26.4622
									0.325091	26.6035
									0.325923	26.74
									0.326755	26.8835
									0.327587	27.0201
									0.328418	27.1439
									0.32925	27.2641
									0.330082	27.392
									0.330914	27.5027
									0.331746	27.5897
									0.332578	27.6694
									0.33341	27.7423
									0.334241	27.8051
									0.335073	27.8538
									0.335905	27.8933
									0.336737	27.9332
									0.337569	27.9612
									0.338401	27.9824
									0.339233	27.9902
									0.340064	27.9911
									0.340896	27.9883
									0.341728	27.9739
									0.34256	27.9418
									0.343392	27.8929
									0.344224	27.838
									0.345055	27.7811
									0.345887	27.7272
									0.346719	27.6723
									0.347551	27.6055
									0.348383	27.5357
									0.349215	27.4589
									0.350047	27.3762
									0.350878	27.2839
									0.35171	27.1829
									0.352542	27.077
									0.353374	26.96
									0.354206	26.8445
									0.355038	26.731
									0.35587	26.6049
									0.356701	26.4786
									0.357533	26.3527
									0.358365	26.2338
									0.359197	26.1142
									0.360029	25.9852
									0.360861	25.854
									0.361692	25.722
									0.362524	25.5896
									0.363356	25.4606
									0.364188	25.3357
									0.36502	25.1943
									0.365852	25.0407
									0.366684	24.9065
									0.367515	24.7855
									0.368347	24.6577
									0.369179	24.5219
									0.370011	24.3798
									0.370843	24.2402
									0.371675	24.0888
									0.372507	23.9334
									0.373338	23.7985
									0.37417	23.668
									0.375002	23.5347
									0.375834	23.4024
									0.376666	23.2757
									0.377498	23.138
									0.37833	23.001
									0.379161	22.8679
									0.379993	22.7339
									0.380825	22.6013
									0.381657	22.4593
									0.382489	22.3103
									0.383321	22.1702
									0.384152	22.0423
									0.384984	21.9175
									0.385816	21.7906
									0.386648	21.6578
									0.38748	21.5242
									0.388312	21.4023
									0.389144	21.2728
									0.389975	21.1452
									0.390807	21.0263
									0.391639	20.9102
									0.392471	20.7964
									0.393303	20.6857
									0.394135	20.5755
									0.394967	20.47
									0.395798	20.3636
									0.39663	20.2502
									0.397462	20.1499
									0.398294	20.0481
									0.399126	19.9546
									0.399958	19.8477
									0.400789	19.7393
									0.401621	19.6401
									0.402453	19.5409
									0.403285	19.4511
									0.404117	19.3565
									0.404949	19.2562
									0.405781	19.1627
									0.406612	19.08
									0.407444	18.9912
									0.408276	18.8984
									0.409108	18.8047
									0.40994	18.7085
									0.410772	18.6136
									0.411604	18.5291
									0.412435	18.4484
									0.413267	18.3772
									0.414099	18.3191
									0.414931	18.2519
									0.415763	18.1711
									0.416595	18.0987
									0.417426	18.0311
									0.418258	17.9539
									0.41909	17.8818
									0.419922	17.7925
									0.420754	17.7156
									0.421586	17.6338
									0.422418	17.5494
									0.423249	17.4659
									0.424081	17.39
									0.424913	17.3083
									0.425745	17.2211
									0.426577	17.1358
									0.427409	17.0542
									0.428241	16.9759
									0.429072	16.8909
									0.429904	16.8027
									0.430736	16.7344
									0.431568	16.6697
									0.4324	16.5905
									0.433232	16.5112
									0.434064	16.4369
									0.434895	16.3677
									0.435727	16.3065
									0.436559	16.2319
									0.437391	16.1571
									0.438223	16.0952
									0.439055	16.0243
									0.439886	15.9447
									0.440718	15.8578
									0.44155	15.7793
									0.442382	15.6991
									0.443214	15.6173
									0.444046	15.5353
									0.444878	15.4461
									0.445709	15.3612
									0.446541	15.2812
									0.447373	15.2026
									0.448205	15.1157
									0.449037	15.041
									0.449869	14.9676
									0.450701	14.8883
									0.451532	14.8077
									0.452364	14.7328
									0.453196	14.6491
									0.454028	14.5642
									0.45486	14.486
									0.455692	14.3925
									0.456524	14.2917
									0.457355	14.2157
									0.458187	14.1432
									0.459019	14.0663
									0.459851	13.9853
									0.460683	13.9188
									0.461515	13.8529
									0.462346	13.7738
									0.463178	13.7083
									0.46401	13.6352
									0.464842	13.5717
									0.465674	13.502
									0.466506	13.4435
									0.467338	13.3867
									0.468169	13.3269
									0.469001	13.2654
									0.469833	13.2059
									0.470665	13.1579
									0.471497	13.1055
									0.472329	13.0414
									0.473161	12.9721
									0.473992	12.9021
									0.474824	12.831
									0.475656	12.7651
									0.476488	12.7013
									0.47732	12.6225
									0.478152	12.5568
									0.478983	12.5048
									0.479815	12.4355
									0.480647	12.3729
									0.481479	12.328
									0.482311	12.2774
									0.483143	12.222
									0.483975	12.1761
									0.484806	12.1206
									0.485638	12.0767
									0.48647	12.0292
									0.487302	11.9833
									0.488134	11.9379
									0.488966	11.8919
									0.489798	11.847
									0.490629	11.7893
									0.491461	11.7306
									0.492293	11.6858
									0.493125	11.6439
									0.493957	11.6059
									0.494789	11.5666
									0.49562	11.5292
									0.496452	11.4862
									0.497284	11.4401
									0.498116	11.4059
									0.498948	11.3662
									0.49978	11.3216
									0.500612	11.2823
									0.501443	11.2437
									0.502275	11.2106
									0.503107	11.1695
									0.503939	11.1329
									0.504771	11.0934
									0.505603	11.0535
									0.506435	11.0143
									0.507266	10.9775
									0.508098	10.9352
									0.50893	10.8993
									0.509762	10.8588
									0.510594	10.8231
									0.511426	10.789
									0.512258	10.7555
									0.513089	10.7138
									0.513921	10.678
									0.514753	10.6466
									0.515585	10.6231
									0.516417	10.5968
									0.517249	10.5765
									0.51808	10.548
									0.518912	10.5207
									0.519744	10.4898
									0.520576	10.4495
									0.521408	10.4174
									0.52224	10.3783
									0.523072	10.3336
									0.523903	10.2954
									0.524735	10.2672
									0.525567	10.2221
									0.526399	10.1796
									0.527231	10.1358
									0.528063	10.1068
									0.528895	10.0647
									0.529726	10.021
									0.530558	9.98312
									0.53139	9.94272
									0.532222	9.91353
									0.533054	9.881
									0.533886	9.84828
									0.534718	9.81587
									0.535549	9.7885
									0.536381	9.76981
									0.537213	9.74049
									0.538045	9.69635
									0.538877	9.67156
									0.539709	9.63149
									0.54054	9.59226
									0.541372	9.55591
									0.542204	9.51293
									0.543036	9.48285
									0.543868	9.44442
									0.5447	9.40235
									0.545532	9.37531
									0.546363	9.33873
									0.547195	9.31851
									0.548027	9.28591
									0.548859	9.25721
									0.549691	9.22905
									0.550523	9.19243
									0.551355	9.1607
									0.552186	9.12086
									0.553018	9.08325
									0.55385	9.04738
									0.554682	9.01602
									0.555514	8.97724
									0.556346	8.9471
									0.557177	8.91548
									0.558009	8.89685
									0.558841	8.85711
									0.559673	8.81122
									0.560505	8.76323
									0.561337	8.72273
									0.562169	8.694
									0.563	8.65438
									0.563832	8.62235
									0.564664	8.6001
									0.565496	8.56863
									0.566328	8.53569
									0.56716	8.52124
									0.567992	8.49395
									0.568823	8.46627
									0.569655	8.43462
									0.570487	8.39589
									0.571319	8.36826
									0.572151	8.32689
									0.572983	8.29695
									0.573815	8.26129
									0.574646	8.23668
									0.575478	8.21113
									0.57631	8.19367
									0.577142	8.15767
									0.577974	8.11635
									0.578806	8.08062
									0.579637	8.05316
									0.580469	8.02166
									0.581301	7.99646
									0.582133	7.97192
									0.582965	7.94152
									0.583797	7.91772
									0.584629	7.89109
									0.58546	7.85571
									0.586292	7.82261
									0.587124	7.7872
									0.587956	7.7619
									0.588788	7.72729
									0.58962	7.69642
									0.590452	7.66345
									0.591283	7.62798
									0.592115	7.58956
									0.592947	7.55732
									0.593779	7.53357
									0.594611	7.5128
									0.595443	7.48536
									0.596274	7.45338
									0.597106	7.42782
									0.597938	7.39413
									0.59877	7.36269
									0.599602	7.32959
									0.600434	7.30059
									0.601266	7.27841
									0.602097	7.25639
									0.602929	7.23385
									0.603761	7.20779
									0.604593	7.18273
									0.605425	7.15561
									0.606257	7.12564
									0.607089	7.10431
									0.60792	7.07342
									0.608752	7.04504
									0.609584	7.02304
									0.610416	6.99926
									0.611248	6.96837
									0.61208	6.94757
									0.612912	6.93341
									0.613743	6.92979
									0.614575	6.91273
									0.615407	6.89181
									0.616239	6.86806
									0.617071	6.8375
									0.617903	6.79875
									0.618734	6.7691
									0.619566	6.75782
									0.620398	6.7351
									0.62123	6.71432
									0.622062	6.69237
									0.622894	6.67776
									0.623726	6.66069
									0.624557	6.64287
									0.625389	6.60924
									0.626221	6.5846
									0.627053	6.56744
									0.627885	6.55251
									0.628717	6.53558
									0.629548	6.51787
									0.63038	6.50311
									0.631212	6.48805
									0.632044	6.47188
									0.632876	6.45883
									0.633708	6.45586
									0.63454	6.44329
									0.635371	6.4225
									0.636203	6.395
									0.637035	6.37041
									0.637867	6.35472
									0.638699	6.33737
									0.639531	6.32162
									0.640363	6.30934
									0.641194	6.28842
									0.642026	6.26319
									0.642858	6.25331
									0.64369	6.24752
									0.644522	6.22921
									0.645354	6.21136
									0.646186	6.20132
									0.647017	6.18982
									0.647849	6.17657
									0.648681	6.15823
									0.649513	6.1492
									0.650345	6.1359
									0.651177	6.12211
									0.652008	6.11197
									0.65284	6.10829
									0.653672	6.09842
									0.654504	6.07932
									0.655336	6.05364
									0.656168	6.03775
									0.657	6.02831
									0.657831	6.01681
									0.658663	6.00702
									0.659495	5.99715
									0.660327	5.98587
									0.661159	5.95988
									0.661991	5.93919
									0.662823	5.91949
									0.663654	5.90028
									0.664486	5.88125
									0.665318	5.86936
									0.66615	5.85539
									0.666982	5.8512
									0.667814	5.8456
									0.668646	5.83905
									0.669477	5.82826
									0.670309	5.8162
									0.671141	5.78322
									0.671973	5.76493
									0.672805	5.75123
									0.673637	5.74401
									0.674468	5.72769
									0.6753	5.70358
									0.676132	5.68854
									0.676964	5.68285
									0.677796	5.6782
									0.678628	5.67232
									0.67946	5.66958
									0.680291	5.65436
									0.681123	5.64203
									0.681955	5.61751
									0.682787	5.60388
									0.683619	5.59417
									0.684451	5.57794
									0.685283	5.56074
									0.686114	5.55316
									0.686946	5.54874
									0.687778	5.53875
									0.68861	5.52623
									0.689442	5.51095
									0.690274	5.49985
									0.691105	5.48641
									0.691937	5.46646
									0.692769	5.45066
									0.693601	5.43683
									0.694433	5.41806
									0.695265	5.40181
									0.696097	5.38488
									0.696928	5.36579
									0.69776	5.34675
									0.698592	5.32853
									0.699424	5.31319
									0.700256	5.29481
									0.701088	5.2757
									0.70192	5.26921
									0.702751	5.27028
									0.703583	5.26875
									0.704415	5.26088
									0.705247	5.25064
									0.706079	5.24599
									0.706911	5.22982
									0.707743	5.21216
									0.708574	5.19921
									0.709406	5.18774
									0.710238	5.17422
									0.71107	5.1579
									0.711902	5.14191
									0.712734	5.1385
									0.713565	5.13272
									0.714397	5.11878
									0.715229	5.10348
									0.716061	5.09155
									0.716893	5.08024
									0.717725	5.07294
									0.718557	5.05826
									0.719388	5.03809
									0.72022	5.02019
									0.721052	4.99758
									0.721884	4.98828
									0.722716	4.97841
									0.723548	4.97006
									0.72438	4.95988
									0.725211	4.95264
									0.726043	4.94693
									0.726875	4.93836
									0.727707	4.92404
									0.728539	4.9077
									0.729371	4.88431
									0.730202	4.86674
									0.731034	4.85669
									0.731866	4.84326
									0.732698	4.82901
									0.73353	4.81939
									0.734362	4.80926
									0.735194	4.79807
									0.736025	4.78065
									0.736857	4.76689
									0.737689	4.7602
									0.738521	4.75429
									0.739353	4.7447
									0.740185	4.73048
									0.741017	4.7155
									0.741848	4.70554
									0.74268	4.69528
									0.743512	4.68042
									0.744344	4.65695
									0.745176	4.63435
									0.746008	4.62366
									0.74684	4.62539
									0.747671	4.61587
									0.748503	4.60314
									0.749335	4.59478
									0.750167	4.58063
									0.750999	4.5636
									0.751831	4.54534
									0.752662	4.5278
									0.753494	4.51503
									0.754326	4.51033
									0.755158	4.5026
									0.75599	4.48479
									0.756822	4.4677
									0.757654	4.45754
									0.758485	4.44876
									0.759317	4.43523
									0.760149	4.42398
									0.760981	4.41568
									0.761813	4.40201
									0.762645	4.3924
									0.763477	4.38276
									0.764308	4.36639
									0.76514	4.35463
									0.765972	4.3468
									0.766804	4.33217
									0.767636	4.30861
									0.768468	4.29104
									0.7693	4.28036
									0.770131	4.26456
									0.770963	4.24904
									0.771795	4.23691
									0.772627	4.22668
									0.773459	4.22046
									0.774291	4.21652
									0.775122	4.21021
									0.775954	4.19666
									0.776786	4.17653
									0.777618	4.16547
									0.77845	4.15676
									0.779282	4.14125
									0.780114	4.1292
									0.780945	4.11783
									0.781777	4.11304
									0.782609	4.10109
									0.783441	4.0867
									0.784273	4.07841
									0.785105	4.07046
									0.785937	4.07085
									0.786768	4.07139
									0.7876	4.05486
									0.788432	4.03497
									0.789264	4.01969
									0.790096	4.00839
									0.790928	3.99959
									0.791759	3.98742
									0.792591	3.97322
									0.793423	3.96288
									0.794255	3.95097
									0.795087	3.93536
									0.795919	3.91874
									0.796751	3.89956
									0.797582	3.89183
									0.798414	3.88608
									0.799246	3.87142
									0.800078	3.85776
									0.80091	3.84946
									0.801742	3.83637
									0.802574	3.83082
									0.803405	3.83162
									0.804237	3.82249
									0.805069	3.80947
									0.805901	3.80413
									0.806733	3.79129
									0.807565	3.77361
									0.808397	3.76278
									0.809228	3.75489
									0.81006	3.74787
									0.810892	3.73806
									0.811724	3.73722
									0.812556	3.74064
									0.813388	3.74223
									0.814219	3.73361
									0.815051	3.7259
									0.815883	3.71561
									0.816715	3.70221
									0.817547	3.69167
									0.818379	3.68713
									0.819211	3.67725
									0.820042	3.67099
									0.820874	3.67584
									0.821706	3.67307
									0.822538	3.66216
									0.82337	3.65643
									0.824202	3.65366
									0.825033	3.64727
									0.825865	3.63559
									0.826697	3.62521
									0.827529	3.61247
									0.828361	3.59849
									0.829193	3.58993
									0.830025	3.58096
									0.830856	3.56794
									0.831688	3.5615
									0.83252	3.55201
									0.833352	3.54675
									0.834184	3.5445
									0.835016	3.5378
									0.835848	3.54085
									0.836679	3.54473
									0.837511	3.53919
									0.838343	3.54169
									0.839175	3.54459
									0.840007	3.54379
									0.840839	3.54236
									0.841671	3.53528
									0.842502	3.52958
									0.843334	3.52689
									0.844166	3.52027
									0.844998	3.51002
									0.84583	3.50503
									0.846662	3.50566
									0.847493	3.50129
									0.848325	3.50177
									0.849157	3.50678
									0.849989	3.50276
									0.850821	3.50208
									0.851653	3.50025
									0.852485	3.49427
									0.853316	3.48052
									0.854148	3.47342
									0.85498	3.46277
									0.855812	3.46177
									0.856644	3.4514
									0.857476	3.45237
									0.858308	3.44873
									0.859139	3.43851
									0.859971	3.43076
									0.860803	3.43122
									0.861635	3.42717
									0.862467	3.41539
									0.863299	3.40983
									0.86413	3.39636
									0.864962	3.38999
									0.865794	3.37121
									0.866626	3.36673
									0.867458	3.36675
									0.86829	3.35793
									0.869122	3.34943
									0.869953	3.34366
									0.870785	3.33886
									0.871617	3.32968
									0.872449	3.32367
									0.873281	3.31581
									0.874113	3.30814
									0.874945	3.30422
									0.875776	3.29552
									0.876608	3.29174
									0.87744	3.28855
									0.878272	3.27454
									0.879104	3.27306
									0.879936	3.26824
									0.880768	3.2559
									0.881599	3.24438
									0.882431	3.23001
									0.883263	3.22421
									0.884095	3.21422
									0.884927	3.20696
									0.885759	3.19576
									0.88659	3.19217
									0.887422	3.19364
									0.888254	3.19095
									0.889086	3.1873
									0.889918	3.18107
									0.89075	3.16984
									0.891582	3.16526
									0.892413	3.16018
									0.893245	3.15087
									0.894077	3.14641
									0.894909	3.1523
									0.895741	3.14271
									0.896573	3.13179
									0.897405	3.13135
									0.898236	3.13208
									0.899068	3.11416
									0.8999	3.1101
									0.900732	3.10964
									0.901564	3.09181
									0.902396	3.09039
									0.903228	3.07282
									0.904059	3.06443
									0.904891	3.05743
									0.905723	3.07027
									0.906555	3.06717
									0.907387	3.06079
									0.908219	3.06379
									0.90905	3.05987
									0.909882	3.06163
									0.910714	3.06083
									0.911546	3.05087
									0.912378	3.04276
									0.91321	3.04223
									0.914042	3.03677
									0.914873	3.03511
									0.915705	3.03664
									0.916537	3.03406
									0.917369	3.03192
									0.918201	3.02679
									0.919033	3.01262
									0.919865	3.01995
									0.920696	3.01738
									0.921528	3.01287
									0.92236	3.00669
									0.923192	3.00723
									0.924024	3.0102
									0.924856	3.00945
									0.925687	3.01195
									0.926519	3.00618
									0.927351	3.00486
									0.928183	2.9997
									0.929015	2.9878
									0.929847	2.97346
									0.930679	2.9586
									0.93151	2.94642
									0.932342	2.94368
									0.933174	2.93813
									0.934006	2.93083
									0.934838	2.92415
									0.93567	2.92638
									0.936502	2.91042
									0.937333	2.90772
									0.938165	2.9089
									0.938997	2.89448
									0.939829	2.88418
									0.940661	2.87625
									0.941493	2.87227
									0.942325	2.86772
									0.943156	2.87897
									0.943988	2.88154
									0.94482	2.89074
									0.945652	2.89276
									0.946484	2.88725
									0.947316	2.88143
									0.948147	2.8843
									0.948979	2.88634
									0.949811	2.88734
									0.950643	2.87962
									0.951475	2.87196
									0.952307	2.87127
									0.953139	2.87731
									0.95397	2.87631
									0.954802	2.87003
									0.955634	2.87845
									0.956466	2.87427
									0.957298	2.8735
									0.95813	2.87483
									0.958962	2.87223
									0.959793	2.85859
									0.960625	2.86366
									0.961457	2.85091
									0.962289	2.85399
									0.963121	2.84199
									0.963953	2.8347
									0.964785	2.82581
									0.965616	2.81916
									0.966448	2.81019
									0.96728	2.80755
									0.968112	2.8047
									0.968944	2.79921
									0.969776	2.79924
									0.970607	2.79743
									0.971439	2.79984
									0.972271	2.79476
									0.973103	2.79742
									0.973935	2.78514
									0.974767	2.78495
									0.975599	2.78992
									0.97643	2.78865
									0.977262	2.77237
									0.978094	2.77518
									0.978926	2.76794
									0.979758	2.76861
									0.98059	2.7681
									0.981422	2.76312
									0.982253	2.76091
									0.983085	2.74563
									0.983917	2.75318
									0.984749	2.74622
									0.985581	2.73018
									0.986413	2.72058
									0.987244	2.71044
									0.988076	2.70185
									0.988908	2.69062
									0.98974	2.67714
									0.990572	2.67926
									0.991404	2.66893
									0.992236	2.67001
									0.993067	2.67211
									0.993899	2.67153
									0.994731	2.66916
									0.995563	2.66824
									0.996395	2.66107
									0.997227	2.6552
									0.998058	2.64821
									0.99889	2.63272
									0.999722	2.622
									1.00055	2.62034
									1.00139	2.62211
									1.00222	2.61628
									1.00305	2.60656
									1.00388	2.59502
									1.00471	2.59159
									1.00554	2.59273
									1.00638	2.58954
									1.00721	2.58858
									1.00804	2.58499
									1.00887	2.57442
									1.0097	2.56738
									1.01054	2.56634
									1.01137	2.55531
									1.0122	2.54376
									1.01303	2.53477
									1.01386	2.54075
									1.0147	2.54153
									1.01553	2.55074
									1.01636	2.54792
									1.01719	2.54038
									1.01802	2.53975
									1.01886	2.54192
									1.01969	2.53139
									1.02052	2.51914
									1.02135	2.51413
									1.02218	2.49868
									1.02301	2.50021
									1.02385	2.49679
									1.02468	2.49491
									1.02551	2.49158
									1.02634	2.48943
									1.02717	2.49357
									1.02801	2.49077
									1.02884	2.48689
									1.02967	2.48208
									1.0305	2.49081
									1.03133	2.49274
									1.03216	2.49122
									1.033	2.48531
									1.03383	2.47693
									1.03466	2.46906
									1.03549	2.45431
									1.03632	2.43697
									1.03716	2.43183
									1.03799	2.42879
									1.03882	2.4133
									1.03965	2.41481
									1.04048	2.42033
									1.04131	2.41798
									1.04215	2.41565
									1.04298	2.42208
									1.04381	2.43466
									1.04464	2.44395
									1.04547	2.44536
									1.04631	2.43429
									1.04714	2.42748
									1.04797	2.42788
									1.0488	2.42542
									1.04963	2.41442
									1.05046	2.42021
									1.0513	2.42455
									1.05213	2.41237
									1.05296	2.41383
									1.05379	2.42395
									1.05462	2.42765
									1.05546	2.42211
									1.05629	2.42311
									1.05712	2.41719
									1.05795	2.41648
									1.05878	2.41377
									1.05962	2.40925
									1.06045	2.40764
									1.06128	2.41502
									1.06211	2.42565
									1.06294	2.43101
									1.06377	2.4316
									1.06461	2.42857
									1.06544	2.43119
									1.06627	2.43395
									1.0671	2.42321
									1.06793	2.41294
									1.06877	2.40219
									1.0696	2.39465
									1.07043	2.39671
									1.07126	2.39491
									1.07209	2.38049
									1.07292	2.37103
									1.07376	2.37117
									1.07459	2.37466
									1.07542	2.36766
									1.07625	2.36056
									1.07708	2.35382
									1.07792	2.35355
									1.07875	2.34833
									1.07958	2.3469
									1.08041	2.35237
									1.08124	2.34389
									1.08208	2.32747
									1.08291	2.31875
									1.08374	2.30449
									1.08457	2.29414
									1.0854	2.27397
									1.08624	2.26349
									1.08707	2.24948
									1.0879	2.25395
									1.08873	2.24992
									1.08956	2.24243
									1.09039	2.23422
									1.09123	2.23809
									1.09206	2.24129
									1.09289	2.22384
									1.09372	2.21545
									1.09455	2.20956
									1.09539	2.2039
									1.09622	2.18929
									1.09705	2.17763
									1.09788	2.16233
									1.09871	2.16124
									1.09954	2.15813
									1.10038	2.15392
									1.10121	2.14584
									1.10204	2.13463
									1.10287	2.11815
									1.1037	2.10265
									1.10454	2.09277
									1.10537	2.09514
									1.1062	2.0857
									1.10703	2.07387
									1.10786	2.06699
									1.10869	2.06591
									1.10953	2.06224
									1.11036	2.0587
									1.11119	2.05567
									1.11202	2.05672
									1.11285	2.05219
									1.11369	2.04977
									1.11452	2.04721
									1.11535	2.03771
									1.11618	2.02691
									1.11701	2.02583
									1.11784	2.03071
									1.11868	2.03127
									1.11951	2.02693
									1.12034	2.01911
									1.12117	2.01576
									1.122	2.00608
									1.12284	2.00435
									1.12367	2.01316
									1.1245	2.01212
									1.12533	2.01037
									1.12616	2.00231
									1.12699	1.99866
									1.12783	1.99072
									1.12866	1.98655
									1.12949	1.98246
									1.13032	1.97966
									1.13115	1.97351
									1.13199	1.96515
									1.13282	1.95306
									1.13365	1.93474
									1.13448	1.93513
									1.13531	1.9396
									1.13615	1.93784
									1.13698	1.93217
									1.13781	1.92575
									1.13864	1.92319
									1.13947	1.92559
									1.1403	1.91738
									1.14114	1.90276
									1.14197	1.88925
									1.1428	1.88005
									1.14363	1.87874
									1.14446	1.87822
									1.1453	1.87058
									1.14613	1.86228
									1.14696	1.85302
									1.14779	1.85564
									1.14862	1.85869
									1.14945	1.86356
									1.15029	1.86605
									1.15112	1.85862
									1.15195	1.85986
									1.15278	1.85872
									1.15362	1.84176
									1.15445	1.83678
									1.15528	1.82985
									1.15611	1.82309
									1.15694	1.81584
									1.15777	1.81493
									1.15861	1.81506
									1.15944	1.80516
									1.16027	1.80071
									1.1611	1.80514
									1.16193	1.81467
									1.16277	1.81374
									1.1636	1.82404
									1.16443	1.81794
									1.16526	1.81008
									1.16609	1.80472
									1.16692	1.79915
									1.16776	1.79867
									1.16859	1.79764
									1.16942	1.79655
									1.17025	1.79501
									1.17108	1.79227
									1.17192	1.78466
									1.17275	1.77467
									1.17358	1.77014
									1.17441	1.7702
									1.17524	1.77537
									1.17607	1.77553
									1.17691	1.77885
									1.17774	1.78032
									1.17857	1.77208
									1.1794	1.76548
									1.18023	1.76295
									1.18107	1.75957
									1.1819	1.76354
									1.18273	1.7706
									1.18356	1.77223
									1.18439	1.77508
									1.18522	1.77632
									1.18606	1.77387
									1.18689	1.7796
									1.18772	1.78315
									1.18855	1.7859
									1.18938	1.78649
									1.19022	1.78502
									1.19105	1.77734
									1.19188	1.76535
									1.19271	1.763
									1.19354	1.76264
									1.19437	1.76267
									1.19521	1.76731
									1.19604	1.76737
									1.19687	1.77173
									1.1977	1.77283
									1.19853	1.76518
									1.19937	1.75804
									1.2002	1.75068
									1.20103	1.74849
									1.20186	1.74427
									1.20269	1.73624
									1.20353	1.72794
									1.20436	1.72407
									1.20519	1.71709
									1.20602	1.71957
									1.20685	1.71799
									1.20768	1.72143
									1.20852	1.72633
									1.20935	1.72053
									1.21018	1.71412
									1.21101	1.71585
									1.21184	1.71746
									1.21268	1.71753
									1.21351	1.72375
									1.21434	1.7261
									1.21517	1.73165
									1.216	1.73392
									1.21684	1.73217
									1.21767	1.73903
									1.2185	1.73943
									1.21933	1.73463
									1.22016	1.74011
									1.221	1.75028
									1.22183	1.75426
									1.22266	1.75079
									1.22349	1.74556
									1.22432	1.73857
									1.22515	1.73642
									1.22599	1.7367
									1.22682	1.73465
									1.22765	1.72919
									1.22848	1.72476
									1.22931	1.72402
									1.23015	1.72179
									1.23098	1.71182
									1.23181	1.69715
									1.23264	1.6929
									1.23347	1.69482
									1.2343	1.69617
									1.23514	1.69427
									1.23597	1.6865
									1.2368	1.67665
									1.23763	1.66828
									1.23846	1.66351
									1.2393	1.66301
									1.24013	1.66971
									1.24096	1.67269
									1.24179	1.66831
									1.24262	1.6631
									1.24345	1.6665
									1.24429	1.67151
									1.24512	1.66908
									1.24595	1.66518
									1.24678	1.6568
									1.24761	1.64714
									1.24845	1.64395
									1.24928	1.64369
									1.25011	1.63995
									1.25094	1.63872
									1.25177	1.63714
									1.2526	1.63048
									1.25344	1.62677
									1.25427	1.6202
									1.2551	1.61362
									1.25593	1.61646
									1.25676	1.6174
									1.2576	1.6153
									1.25843	1.60746
									1.25926	1.59149
									1.26009	1.5857
									1.26092	1.58437
									1.26175	1.5719
									1.26259	1.56067
									1.26342	1.55846
									1.26425	1.55811
									1.26508	1.55256
									1.26591	1.5433
									1.26675	1.5368
									1.26758	1.53562
									1.26841	1.53536
									1.26924	1.53686
									1.27007	1.53806
									1.27091	1.53549
									1.27174	1.53179
									1.27257	1.53524
									1.2734	1.54738
									1.27423	1.5465
									1.27506	1.54063
									1.2759	1.53764
									1.27673	1.53404
									1.27756	1.52946
									1.27839	1.52938
									1.27922	1.53405
									1.28006	1.53359
									1.28089	1.53187
									1.28172	1.5296
									1.28255	1.52778
									1.28338	1.53166
									1.28422	1.53093
									1.28505	1.52673
									1.28588	1.51621
									1.28671	1.50868
									1.28754	1.50611
									1.28838	1.50842
									1.28921	1.50953
									1.29004	1.51017
									1.29087	1.50921
									1.2917	1.51256
									1.29253	1.51651
									1.29337	1.51811
									1.2942	1.52164
									1.29503	1.52354
									1.29586	1.52287
									1.29669	1.52583
									1.29753	1.52794
									1.29836	1.52522
									1.29919	1.52061
									1.30002	1.51759
									1.30085	1.51568
									1.30168	1.51364
									1.30252	1.51221
									1.30335	1.51404
									1.30418	1.5199
									1.30501	1.5175
									1.30584	1.51145
									1.30668	1.51139
									1.30751	1.50993
									1.30834	1.50609
									1.30917	1.50228
									1.31	1.49501
									1.31083	1.48705
									1.31167	1.47885
									1.3125	1.47529
									1.31333	1.47276
									1.31416	1.46577
									1.31499	1.45683
									1.31583	1.45989
									1.31666	1.46655
									1.31749	1.46617
									1.31832	1.46504
									1.31915	1.46899
									1.31998	1.47152
									1.32082	1.47023
									1.32165	1.46795
									1.32248	1.46129
									1.32331	1.4521
									1.32414	1.44397
									1.32498	1.43868
									1.32581	1.43747
									1.32664	1.43975
									1.32747	1.4389
									1.3283	1.44286
									1.32913	1.44657
									1.32997	1.44318
									1.3308	1.44848
									1.33163	1.44941
									1.33246	1.44728
									1.33329	1.43226
									1.33413	1.42091
									1.33496	1.4106
									1.33579	1.40797
									1.33662	1.40293
									1.33745	1.39788
									1.33829	1.39338
									1.33912	1.38667
									1.33995	1.38227
									1.34078	1.38359
									1.34161	1.37623
									1.34245	1.37896
									1.34328	1.3786
									1.34411	1.3663
									1.34494	1.36462
									1.34577	1.36012
									1.3466	1.36419
									1.34744	1.36819
									1.34827	1.36424
									1.3491	1.36682
									1.34993	1.37689
									1.35076	1.38078
									1.3516	1.38036
									1.35243	1.37931
									1.35326	1.38161
									1.35409	1.37465
									1.35492	1.3733
									1.35575	1.3761
									1.35659	1.37662
									1.35742	1.37155
									1.35825	1.35891
									1.35908	1.35614
									1.35991	1.35423
									1.36075	1.35463
									1.36158	1.35662
									1.36241	1.35545
									1.36324	1.35348
									1.36407	1.34744
									1.36491	1.34961
									1.36574	1.35186
									1.36657	1.34755
									1.3674	1.34169
									1.36823	1.33251
									1.36906	1.32759
									1.3699	1.31558
									1.37073	1.30446
									1.37156	1.29675
									1.37239	1.28574
									1.37322	1.27725
									1.37406	1.27372
									1.37489	1.27599
									1.37572	1.27383
									1.37655	1.27416
									1.37738	1.26634
									1.37821	1.26478
									1.37905	1.26007
									1.37988	1.26027
									1.38071	1.26339
									1.38154	1.25822
									1.38237	1.24887
									1.38321	1.25252
									1.38404	1.25622
									1.38487	1.24637
									1.3857	1.25189
									1.38653	1.2551
									1.38736	1.25215
									1.3882	1.24669
									1.38903	1.24553
									1.38986	1.23979
									1.39069	1.24581
									1.39152	1.24383
									1.39236	1.23087
									1.39319	1.23004
									1.39402	1.22869
									1.39485	1.23692
									1.39568	1.23383
									1.39651	1.23639
									1.39735	1.23562
									1.39818	1.2288
									1.39901	1.22927
									1.39984	1.23666
									1.40067	1.22827
									1.40151	1.22308
									1.40234	1.22619
									1.40317	1.20932
									1.404	1.20752
									1.40483	1.20779
									1.40567	1.21466
									1.4065	1.21388
									1.40733	1.21076
									1.40816	1.20943
									1.40899	1.20895
									1.40983	1.21539
									1.41066	1.2189
									1.41149	1.22978
									1.41232	1.23101
									1.41315	1.23628
									1.41398	1.23914
									1.41482	1.2404
									1.41565	1.24017
									1.41648	1.2384
									1.41731	1.24062
									1.41814	1.23552
									1.41898	1.23803
									1.41981	1.23451
									1.42064	1.23775
									1.42147	1.24443
									1.4223	1.23878
									1.42313	1.2386
									1.42397	1.23942
									1.4248	1.23339
									1.42563	1.22648
									1.42646	1.2327
									1.42729	1.22969
									1.42813	1.22514
									1.42896	1.22928
									1.42979	1.22621
									1.43062	1.21935
									1.43145	1.22079
									1.43229	1.20699
									1.43312	1.20672
									1.43395	1.21472
									1.43478	1.20637
									1.43561	1.20417
									1.43644	1.19707
									1.43728	1.19414
									1.43811	1.19578
									1.43894	1.18825
									1.43977	1.19534
									1.4406	1.19617
									1.44144	1.18766
									1.44227	1.19368
									1.4431	1.20776
									1.44393	1.20451
									1.44476	1.21378
									1.44559	1.21149
									1.44643	1.209
									1.44726	1.20928
									1.44809	1.20983
									1.44892	1.20881
									1.44975	1.20175
									1.45059	1.20408
									1.45142	1.21142
									1.45225	1.21765
									1.45308	1.20865
									1.45391	1.21726
									1.45474	1.21647
									1.45558	1.20776
									1.45641	1.20726
									1.45724	1.20468
									1.45807	1.21259
									1.4589	1.19993
									1.45974	1.20821
									1.46057	1.20693
									1.4614	1.2138
									1.46223	1.22102
									1.46306	1.21278
									1.46389	1.20725
									1.46473	1.21084
									1.46556	1.20877
									1.46639	1.22466
									1.46722	1.22552
									1.46805	1.22195
									1.46889	1.23265
									1.46972	1.23163
									1.47055	1.22514
									1.47138	1.21716
									1.47221	1.22167
									1.47305	1.22169
									1.47388	1.22078
									1.47471	1.21671
									1.47554	1.20566
									1.47637	1.21208
									1.47721	1.21305
									1.47804	1.20302
									1.47887	1.21066
									1.4797	1.21595
									1.48053	1.20931
									1.48136	1.20895
									1.4822	1.20189
									1.48303	1.20274
									1.48386	1.20729
									1.48469	1.20736
									1.48552	1.19994
									1.48636	1.20531
									1.48719	1.20076
									1.48802	1.19781
									1.48885	1.1945
									1.48968	1.18479
									1.49051	1.173
									1.49135	1.17797
									1.49218	1.18544
									1.49301	1.17626
									1.49384	1.16895
									1.49467	1.15928
									1.49551	1.1621
									1.49634	1.15056
									1.49717	1.1609
									1.498	1.15262
									1.49883	1.1464
									1.49967	1.15042
									1.5005	1.14618
									1.50133	1.14317
									1.50216	1.14397
									1.50299	1.14806
									1.50382	1.15464
									1.50466	1.15948
									1.50549	1.16622
									1.50632	1.17131
									1.50715	1.18068
									1.50798	1.1917
									1.50882	1.20076
									1.50965	1.21284
									1.51048	1.21448
									1.51131	1.21431
									1.51214	1.2212
									1.51297	1.22958
									1.51381	1.23857
									1.51464	1.24904
									1.51547	1.25909
									1.5163	1.26214
									1.51713	1.25969
									1.51797	1.24749
									1.5188	1.24298
									1.51963	1.24818
									1.52046	1.24992
									1.52129	1.2528
									1.52212	1.26255
									1.52296	1.26957
									1.52379	1.26683
									1.52462	1.26429
									1.52545	1.25952
									1.52628	1.25875
									1.52712	1.2607
									1.52795	1.26054
									1.52878	1.25529
									1.52961	1.25404
									1.53044	1.25743
									1.53127	1.25797
									1.53211	1.25358
									1.53294	1.24803
									1.53377	1.24122
									1.5346	1.22985
									1.53543	1.22746
									1.53627	1.23223
									1.5371	1.23294
									1.53793	1.2312
									1.53876	1.22784
									1.53959	1.22306
									1.54042	1.21722
									1.54126	1.21154
									1.54209	1.21086
									1.54292	1.20621
									1.54375	1.20364
									1.54459	1.20363
									1.54542	1.19853
									1.54625	1.18906
									1.54708	1.18152
									1.54791	1.17541
									1.54874	1.16819
									1.54958	1.1616
									1.55041	1.15246
									1.55124	1.1478
									1.55207	1.14569
									1.5529	1.14016
									1.55374	1.13105
									1.55457	1.12517
									1.5554	1.11288
									1.55623	1.10646
									1.55706	1.10004
									1.55789	1.09226
									1.55873	1.09609
									1.55956	1.10758
									1.56039	1.1067
									1.56122	1.10371
									1.56205	1.10565
									1.56289	1.10679
									1.56372	1.10946
									1.56455	1.10744
									1.56538	1.10258
									1.56621	1.09655
									1.56705	1.09446
									1.56788	1.09394
									1.56871	1.08653
									1.56954	1.08258
									1.57037	1.08446
									1.5712	1.0805
									1.57204	1.08283
									1.57287	1.08354
									1.5737	1.0745
									1.57453	1.06798
									1.57536	1.068
									1.5762	1.076
									1.57703	1.07788
									1.57786	1.07015
									1.57869	1.06823
									1.57952	1.0609
									1.58035	1.056
									1.58119	1.05609
									1.58202	1.05892
									1.58285	1.05599
									1.58368	1.05332
									1.58451	1.05759
									1.58535	1.06388
									1.58618	1.06386
									1.58701	1.05855
									1.58784	1.05539
									1.58867	1.0551
									1.5895	1.05876
									1.59034	1.06111
									1.59117	1.06185
									1.592	1.06665
									1.59283	1.07047
									1.59366	1.06642
									1.5945	1.06064
									1.59533	1.05658
									1.59616	1.05028
									1.59699	1.0489
									1.59782	1.04244
									1.59865	1.03148
									1.59949	1.02266
									1.60032	1.01361
									1.60115	0.998625
									1.60198	0.998453
									1.60281	1.00357
									1.60365	1.00203
									1.60448	1.00361
									1.60531	1.00635
									1.60614	1.0033
									1.60697	0.995881
									1.6078	0.994809
									1.60864	0.995891
									1.60947	0.988891
									1.6103	0.984421
									1.61113	0.989577
									1.61197	0.984968
									1.6128	0.986994
									1.61363	0.980744
									1.61446	0.978643
									1.61529	0.990178
									1.61612	0.989417
									1.61696	0.989084
									1.61779	0.993083
									1.61862	0.987605
									1.61945	0.989074
									1.62028	0.987155
									1.62112	0.988849
									1.62195	0.993683
									1.62278	0.99602
									1.62361	0.989127
									1.62444	0.981891
									1.62527	0.97561
									1.62611	0.971032
									1.62694	0.965823
									1.62777	0.956261
									1.6286	0.95551
									1.62943	0.964107
									1.63027	0.968642
									1.6311	0.964333
									1.63193	0.962928
									1.63276	0.956304
[truncated: 33,841 more rows]

## Sheet: Fig S7
				NiV F clamp2		MojV F clamp2		LayV F clamp2
			NiV F antiserum 1:20	1.4267	1.1054	0.0472	0.0242	0.0154	0.0133
